# Supplementary material for: Associations between skin bacteria and chytrid fungal infection in Asian amphibians
Source: iScience. 2025 Sep 29;28(11):113661. doi: 10.1016/j.isci.2025.113661 (PMC12549381; doi:10.1016/j.isci.2025.113661)
Supplement: Table S4. Effects of inoculation and hosts on temporal changes in bacterial alpha diversity of skin microbiome across inoculated individuals [file mmc2.xlsx]

## Sheet: Table S4A
Table S4. Effects of inoculation and hosts on temporal changes in bacterial alpha diversity of skin microbiome across inoculated individuals
Contrast	estimate	SE	df	t.ratio	p.value
OTU richness
L. caerulea - B. gargarizans	-21.586	3.88	44	-5.567	<.0001
L. caerulea - D. melanostictus	-16.452	4.57	44	-3.6	0.012
L. caerulea -P. nigrimaculatus	0.464	5.31	44	0.087	1
L. caerulea - C. orientalis	-3.24	3.77	44	-0.859	1
L. caerulea - S. raddei	19.214	4.88	44	3.938	0.0043
B. gargarizans - D. melanostictus	5.133	4.84	44	1.061	1
B. gargarizans -P. nigrimaculatus	22.05	5.54	44	3.98	0.0038
B. gargarizans - C. orientalis	18.345	4.09	44	4.484	0.0008
B. gargarizans - S. raddei	40.8	5.13	44	7.954	<.0001
D. melanostictus -P. nigrimaculatus	16.917	6.04	44	2.798	0.1139
D. melanostictus - C. orientalis	13.212	4.75	44	2.78	0.1196
D. melanostictus - S. raddei	35.667	5.67	44	6.29	<.0001
P. nigrimaculatus - C. orientalis	-3.705	5.47	44	-0.678	1
P. nigrimaculatus - S. raddei	18.75	6.28	44	2.985	0.0693
C. orientalis - S. raddei	22.455	5.05	44	4.446	0.0009
Shannon index
L. caerulea - B. gargarizans	-1.912	0.407	44	-4.699	0.0004
L. caerulea - D. melanostictus	-2.487	0.479	44	-5.187	0.0001
L. caerulea -P. nigrimaculatus	-0.666	0.557	44	-1.196	1
L. caerulea - C. orientalis	-1.339	0.396	44	-3.382	0.0228
L. caerulea - S. raddei	0.382	0.512	44	0.747	1
B. gargarizans - D. melanostictus	-0.575	0.507	44	-1.134	1
B. gargarizans -P. nigrimaculatus	1.246	0.581	44	2.143	0.5656
B. gargarizans - C. orientalis	0.573	0.429	44	1.334	1
B. gargarizans - S. raddei	2.294	0.538	44	4.263	0.0016
D. melanostictus -P. nigrimaculatus	1.821	0.634	44	2.871	0.094
D. melanostictus - C. orientalis	1.148	0.499	44	2.302	0.3919
D. melanostictus - S. raddei	2.869	0.595	44	4.823	0.0003
P. nigrimaculatus - C. orientalis	-0.673	0.574	44	-1.173	1
P. nigrimaculatus - S. raddei	1.048	0.659	44	1.591	1
C. orientalis - S. raddei	1.721	0.53	44	3.248	0.0334
A. Comparisons on bacterial diversity among host species before inoculation based on linear models and pair test. The linear model included OTU richness or Shannon index as response variable and species as an independent variable. P value based on Bonferroni correction. The red indicates the significance≤0.05.

## Sheet: Table S4B
Table S4. Effects of inoculation and hosts on temporal changes in bacterial alpha diversity of skin microbiome across inoculated individuals
OTU richness
Fixed effects
Group/Effect	Estimate	Std. Error	df	t value	Pr(>|t|)
(Intercept)	74.095	2.384	73.135	31.09	<2e-16
Inoculation	26.153	2.502	104.929	10.45	<2e-16
Random effects
Group/Effect	Variance	Std. Dev.
ID	222.3	14.9104
Species:ID	0.0001664	0.0129
time	0	0
Residual	204	14.2817
Shannon index
Fixed effects
Group/Effect	Estimate	Std. Error	df	t value	Pr(>|t|)
(Intercept)	3.9672	0.1949	4.57	20.358	1.16e-05
Inoculation	0.7717	0.2315	1.0897	3.334	0.169
Random effects
Group/Effect	Variance	Std. Dev.
ID	0.15384	0.3922
Species:ID	1.0846	1.0414
time	0.01452	0.1205
Residual	1.03407	1.0169
B. Effects of inoculation and hosts on changes in bacterial diversity over time-points for all host species together based on linear mixed models. The models included OTU richness or Shannon index as response variable and inoculation (binary variable, samples before inoculation=0, samples post inoculation (3WPI or 6WPI) =1) as a predictor variable. Individual ID (ID) and species were entered into…

## Sheet: Table S4C
Table S4. Effects of inoculation and hosts on temporal changes in bacterial alpha diversity of skin microbiome across inoculated individuals
Host species	Group/Effect	Estimate	Std. Error	df	t value	Pr(>|t|)
L. caerulea	(Intercept)	56.333	3.799	16.781	14.827	0
	Inoculation	14.251	3.669	28.261	3.884	0.0006
B. gargarizans	(Intercept)	98.857	2.572	18.798	38.4	<2e-16
	Inoculation	36.579	4.401	25.703	8.311	0
D. melanostictus	(Intercept)	72.72	3.758	4.073	19.3	0
	Inoculation	15.053	5.127	7.112	2.936	0.0214
P. nigromaculatus	(Intercept)	98.857	2.572	18.798	38.4	<2e-16
	Inoculation	36.579	4.401	25.703	8.311	0
C. orientalis	(Intercept)	55	2.768	28	19.9	<2e-16
	Inoculation	10.545	4.572	28	2.307	0.0287
S. raddei	(Intercept)	55	2.768	28	19.9	<2e-16
	Inoculation	10.545	4.572	28	2.307	0.0287
C. Effects of inoculation on bacterial diversity for each host based on linear mixed models with OTU richness as response variable and inoculation (binary variable, samples before inoculation=0, samples post inoculation (3WPI or 6WPI) =1) as a predictor variable. ID and time (3WPI or 6WPI) were entered into models as a random variable, respectively. Shannon index was not analyzed due to no effect…

## Sheet: Table S4D
Table S4. Effects of inoculation and hosts on temporal changes in bacterial alpha diversity of skin microbiome across inoculated individuals
contrast	estimate	SE	df	t.ratio	p.value
OTU richness
L. caerulea - B. gargarizans	-42.52	4.7	49.3	-9.038	<.0001
L. caerulea - D. melanostictus	-15.54	7.12	49.3	-2.181	0.5092
L. caerulea - P. nigrimaculatus	-23.43	6.21	51.6	-3.775	0.0062
L. caerulea - C. orientalis	1.38	5.13	52.6	0.27	1
L. caerulea - S. raddei	-27.26	5.72	54.6	-4.766	0.0002
B. gargarizans - D. melanostictus	26.98	7.18	49.3	3.759	0.0068
B. gargarizans - P. nigrimaculatus	19.09	6.27	51.6	3.046	0.0547
B. gargarizans - C. orientalis	43.91	5.2	52.5	8.442	<.0001
B. gargarizans - S. raddei	15.27	5.79	54.5	2.638	0.1626
D. melanostictus - P. nigrimaculatus	-7.89	8.24	50.6	-0.957	1
D. melanostictus - C. orientalis	16.93	7.46	50.8	2.268	0.4137
D. melanostictus - S. raddei	-11.72	7.88	52	-1.487	1
P. nigrimaculatus - C. orientalis	24.81	6.59	53.4	3.765	0.0063
P. nigrimaculatus - S. raddei	-3.83	7.06	54.6	-0.542	1
C. orientalis - S. raddei	-28.64	6.13	56.4	-4.669	0.0003
Shannon index
L. caerulea - B. gargarizans	-1.393	0.438	49.1	-3.179	0.0383
L. caerulea - D. melanostictus	-1.963	0.664	49.1	-2.958	0.0713
L. caerulea - P. nigrimaculatus	-1.826	0.579	51.6	-3.155	0.0402
L. caerulea - C. orientalis	-0.235	0.478	52.6	-0.492	1
L. caerulea - S. raddei	-2.071	0.534	54.7	-3.879	0.0043
B. gargarizans - D. melanostictus	-0.57	0.669	49.1	-0.852	1
B. gargarizans - P. nigrimaculatus	-0.433	0.584	51.5	-0.74	1
B. gargarizans - C. orientalis	1.158	0.485	52.5	2.387	0.3094
B. gargarizans - S. raddei	-0.678	0.54	54.6	-1.255	1
D. melanostictus - P. nigrimaculatus	0.137	0.768	50.5	0.179	1
D. melanostictus - C. orientalis	1.728	0.696	50.7	2.484	0.245
D. melanostictus - S. raddei	-0.108	0.735	52	-0.147	1
P. nigrimaculatus - C. orientalis	1.591	0.615	53.4	2.586	0.187
P. nigrimaculatus - S. raddei	-0.245	0.659	54.8	-0.372	1
C. orientalis - S. raddei	-1.836	0.573	56.6	-3.203	0.0335
D. Comparisons on bacterial diversity among host species post inoculation based on a linear mixed model combined with pair test. Linear mixed models included OTU richness or Shannon index as response variable and species as a predictor variable. ID and time (3WPI or 6WPI) as a random variable, respectively. P value based on Bonferroni correction. The red indicates the significance ≤0.05.
