# Supplementary material for: Associations between skin bacteria and chytrid fungal infection in Asian amphibians
Source: iScience. 2025 Sep 29;28(11):113661. doi: 10.1016/j.isci.2025.113661 (PMC12549381; doi:10.1016/j.isci.2025.113661)
Supplement: Table S8. The relative abundance of each OTU at the genus level on amphibian skin for host species in experiments [file mmc3.xlsx]

## Sheet: Table S8A
Table S8. The relative abundance of each OTU at the genus level on amphibian skin for host species in experiments.							A, Before Bd inoculation.
Items	Buga	Cyor	Dume	Lica	Peni	Stra
mean	0.0067	0.0062	0.007	0.0076	0.0068	0.0159
median	0.0002	0.0005	0.0003	0.0001	0.0002	0.0001
Actinobacteria;Actinobacteria;Actinomycetales;Cellulomonadaceae;Actinotalea	0	0	0	0	0	0
Actinobacteria;Actinobacteria;Actinomycetales;Microbacteriaceae;Agrococcus	0	0	0	0	0	0
Actinobacteria;Actinobacteria;Actinomycetales;Micrococcaceae;Rothia	0	0	0	0	0	0
Actinobacteria;Actinobacteria;Actinomycetales;Nocardioidaceae;Aeromicrobium	0	0	0	0	0	0
Actinobacteria;Actinobacteria;Actinomycetales;Propionibacteriaceae;	0	0	0	0	0	0
Actinobacteria;Actinobacteria;Bifidobacteriales;Bifidobacteriaceae;Bifidobacterium	0	0	0	0	0	0
Actinobacteria;Coriobacteriia;Coriobacteriales;Coriobacteriaceae;	0	0	0	0	0	0
Actinobacteria;Coriobacteriia;Coriobacteriales;Coriobacteriaceae;Collinsella	0	0	0	0	0	0
Actinobacteria;Rubrobacteria;Rubrobacterales;Rubrobacteraceae;Rubrobacter	0	0	0	0	0	0
Bacteroidetes;Bacteroidia;Bacteroidales;S24-7;	0	0	0	0	0	0
Bacteroidetes;Bacteroidia;Bacteroidales;[Paraprevotellaceae];[Prevotella]	0	0	0	0	0	0
Bacteroidetes;Cytophagia;Cytophagales;Cytophagaceae;Dyadobacter	0	0	0	0	0	0
Bacteroidetes;Flavobacteriia;Flavobacteriales;Flavobacteriaceae;Capnocytophaga	0	0	0	0	0	0
Bacteroidetes;[Saprospirae];[Saprospirales];Chitinophagaceae;Flavihumibacter	0	0	0	0	0	0
Bacteroidetes;[Saprospirae];[Saprospirales];Chitinophagaceae;Niabella	0	0	0	0	0	0
Firmicutes;Bacilli;Bacillales;Bacillaceae;Geobacillus	0	0	0	0	0	0
Firmicutes;Bacilli;Bacillales;Listeriaceae;Brochothrix	0	0	0	0	0	0
Firmicutes;Bacilli;Lactobacillales;Aerococcaceae;Alloiococcus	0	0	0	0	0	0
Firmicutes;Bacilli;Lactobacillales;Carnobacteriaceae;Trichococcus	0	0	0	0	0	0
Firmicutes;Bacilli;Lactobacillales;Lactobacillaceae;__	0	0	0	0	0	0
Firmicutes;Clostridia;Clostridiales;;	0	0	0	0	0	0
Firmicutes;Clostridia;Clostridiales;Lachnospiraceae;Roseburia	0	0	0	0	0	0
Firmicutes;Clostridia;Clostridiales;Ruminococcaceae;	0	0	0	0	0	0
Firmicutes;Clostridia;Clostridiales;Ruminococcaceae;Faecalibacterium	0	0	0	0	0	0
Firmicutes;Clostridia;Clostridiales;[Tissierellaceae];Anaerococcus	0	0	0	0	0	0
Firmicutes;Clostridia;Clostridiales;[Tissierellaceae];Finegoldia	0	0	0	0	0	0
Firmicutes;Erysipelotrichi;Erysipelotrichales;Erysipelotrichaceae;Coprobacillus	0	0	0	0	0	0
Firmicutes;Erysipelotrichi;Erysipelotrichales;Erysipelotrichaceae;[Eubacterium]	0	0	0	0	0	0
Fusobacteria;Fusobacteriia;Fusobacteriales;Fusobacteriaceae;Fusobacterium	0	0	0	0	0	0
Planctomycetes;Planctomycetia;Pirellulales;Pirellulaceae;	0	0	0	0	0	0
Proteobacteria;Alphaproteobacteria;Rhizobiales;Beijerinckiaceae;	0	0	0	0	0	0
Proteobacteria;Alphaproteobacteria;Rhodospirillales;Rhodospirillaceae;Azospirillum	0	0	0	0	0	0
Proteobacteria;Alphaproteobacteria;Sphingomonadales;Sphingomonadaceae;Kaistobacter	0	0	0	0	0	0
Proteobacteria;Betaproteobacteria;Burkholderiales;Oxalobacteraceae;Cupriavidus	0	0	0	0	0	0
Proteobacteria;Betaproteobacteria;Burkholderiales;Oxalobacteraceae;Herbaspirillum	0	0	0	0	0	0
Proteobacteria;Betaproteobacteria;Neisseriales;Neisseriaceae;Deefgea	0	0	0	0	0	0
Proteobacteria;Betaproteobacteria;Rhodocyclales;Rhodocyclaceae;Azospira	0	0	0	0	0	0
Proteobacteria;Gammaproteobacteria;Oceanospirillales;Halomonadaceae;Halomonas	0	0	0	0	0	0
Proteobacteria;Gammaproteobacteria;Vibrionales;Pseudoalteromonadaceae;Pseudoalteromonas	0	0	0	0	0	0
Proteobacteria;Gammaproteobacteria;Xanthomonadales;Xanthomonadaceae;__	0	0	0	0	0	0
Firmicutes;Clostridia;Clostridiales;Lachnospiraceae;Dorea	0	0	0	0	0	0
Proteobacteria;Alphaproteobacteria;Rhizobiales;Rhizobiaceae;__	0	0	0	0	0	0
Proteobacteria;Alphaproteobacteria;Rhodospirillales;Acetobacteraceae;Roseococcus	0	0	0	0	0	0
Proteobacteria;Alphaproteobacteria;Rhodospirillales;Rhodospirillaceae;Novispirillum	0	0	0	0	0	0
Aquificae;Aquificae;Aquificales;Aquificaceae;	0.0001	0	0	0	0	0
Proteobacteria;Betaproteobacteria;Methylophilales;Methylophilaceae;__	0.0001	0	0	0	0	0
Firmicutes;Bacilli;Bacillales;Paenibacillaceae;Brevibacillus	0.0003	0	0	0	0	0
Actinobacteria;Actinobacteria;Actinomycetales;Nocardioidaceae;__	0	0	0	0	0	0
Firmicutes;Clostridia;Clostridiales;Veillonellaceae;Megasphaera	0	0	0	0	0	0
Proteobacteria;Alphaproteobacteria;Rhizobiales;Rhizobiaceae;Rhizobium	0	0	0	0	0	0
Proteobacteria;Gammaproteobacteria;Pasteurellales;Pasteurellaceae;Aggregatibacter	0	0	0	0	0	0
Tenericutes;Mollicutes;Entomoplasmatales;Entomoplasmataceae;	0	0	0	0	0	0
Firmicutes;Clostridia;Clostridiales;[Tissierellaceae];Peptoniphilus	0	0	0	0	0	0
Firmicutes;Bacilli;Bacillales;[Thermicanaceae];Thermicanus	0	0	0	0	0	0
Fusobacteria;Fusobacteriia;Fusobacteriales;Leptotrichiaceae;Leptotrichia	0	0	0	0	0	0
Proteobacteria;Alphaproteobacteria;Rhizobiales;Phyllobacteriaceae;Phyllobacterium	0	0	0	0	0	0
Proteobacteria;Gammaproteobacteria;Alteromonadales;[Chromatiaceae];	0	0	0	0	0	0
Firmicutes;Clostridia;Clostridiales;Peptostreptococcaceae;	0	0.0001	0	0	0	0
Firmicutes;Clostridia;Clostridiales;Veillonellaceae;Selenomonas	0	0.0001	0	0	0	0
Firmicutes;Clostridia;Clostridiales;Lachnospiraceae;	0.0001	0.0001	0	0	0	0
Bacteroidetes;Sphingobacteriia;Sphingobacteriales;;	0.0076	0.0001	0	0	0	0
Firmicutes;Bacilli;Lactobacillales;Carnobacteriaceae;Granulicatella	0	0.0001	0	0	0	0
Proteobacteria;Betaproteobacteria;Burkholderiales;Comamonadaceae;Variovorax	0	0.0002	0	0	0	0
Proteobacteria;Gammaproteobacteria;Alteromonadales;[Chromatiaceae];__	0	0.0004	0	0	0	0
Proteobacteria;Deltaproteobacteria;Bdellovibrionales;Bdellovibrionaceae;Bdellovibrio	0	0.0008	0	0	0	0
Proteobacteria;Betaproteobacteria;Burkholderiales;Comamonadaceae;	0.0363	0.0021	0	0	0	0
Planctomycetes;Planctomycetia;Gemmatales;Isosphaeraceae;	0	0.0035	0	0	0	0
Proteobacteria;Gammaproteobacteria;Xanthomonadales;Sinobacteraceae;	0	0.0064	0	0	0	0
Proteobacteria;Alphaproteobacteria;Rhodobacterales;Hyphomonadaceae;	0	0.0203	0	0	0	0
GN02;BD1-5;;;	0.0018	0.0233	0	0	0	0
Verrucomicrobia;Opitutae;[Cerasicoccales];[Cerasicoccaceae];	0.0002	0.104	0	0	0	0
Actinobacteria;Actinobacteria;Actinomycetales;Microbacteriaceae;Salinibacterium	0	0	0	0	0	0
Proteobacteria;Alphaproteobacteria;Rhizobiales;Aurantimonadaceae;	0	0	0	0	0	0
Proteobacteria;Alphaproteobacteria;Rhizobiales;Xanthobacteraceae;Xanthobacter	0	0	0	0	0	0
Proteobacteria;Alphaproteobacteria;Sphingomonadales;__;__	0	0	0	0	0	0
WPS-2;;;;	0	0	0	0	0	0
Proteobacteria;Alphaproteobacteria;Sphingomonadales;;	0.0001	0	0	0	0	0
Actinobacteria;Actinobacteria;Actinomycetales;Gordoniaceae;Gordonia	0	0.0001	0	0	0	0
Proteobacteria;Betaproteobacteria;Burkholderiales;Comamonadaceae;Tepidimonas	0	0.0003	0	0	0	0
Verrucomicrobia;Verrucomicrobiae;Verrucomicrobiales;Verrucomicrobiaceae;Luteolibacter	0	0.0064	0	0	0	0
Chloroflexi;Thermomicrobia;JG30-KF-CM45;;	0	0	0.0001	0	0	0
Cyanobacteria;ML635J-21;;;	0	0.0005	0.0001	0	0	0
TM7;TM7-3;;;	0.0287	0.0021	0.0001	0	0	0
Proteobacteria;Gammaproteobacteria;Pseudomonadales;Moraxellaceae;	0.0028	0.0056	0.0001	0	0	0
Proteobacteria;Alphaproteobacteria;Rhizobiales;Bradyrhizobiaceae;Bosea	0.0003	0.0001	0.0002	0	0	0
Proteobacteria;Alphaproteobacteria;Sphingomonadales;Sphingomonadaceae;Novosphingobium	0.0001	0.0171	0.0003	0	0	0
Bacteroidetes;Cytophagia;Cytophagales;Cytophagaceae;Runella	0.0021	0.0002	0.0004	0	0	0
Bacteroidetes;[Saprospirae];[Saprospirales];;	0.0006	0.0038	0.0006	0	0	0
Bacteroidetes;Flavobacteriia;Flavobacteriales;[Weeksellaceae];Cloacibacterium	0.0021	0.0005	0.0108	0	0	0
Actinobacteria;Actinobacteria;Actinomycetales;Intrasporangiaceae;Phycicoccus	0	0	0	0	0	0
Proteobacteria;Gammaproteobacteria;Legionellales;Legionellaceae;Legionella	0	0	0.0002	0	0	0
Proteobacteria;Alphaproteobacteria;Rhizobiales;Phyllobacteriaceae;Mesorhizobium	0	0	0.0003	0	0	0
Firmicutes;Bacilli;Lactobacillales;Enterococcaceae;Vagococcus	0	0.0001	0	0	0	0
Firmicutes;Bacilli;Lactobacillales;Aerococcaceae;	0	0	0.0002	0	0	0
[Thermi];Deinococci;Deinococcales;Deinococcaceae;Deinococcus	0	0.0003	0.0002	0	0	0
Proteobacteria;Alphaproteobacteria;Rhodospirillales;Acetobacteraceae;Roseomonas	0	0	0	0	0	0
Actinobacteria;Thermoleophilia;Solirubrobacterales;Patulibacteraceae;Patulibacter	0	0	0	0	0	0
Proteobacteria;Gammaproteobacteria;Enterobacteriales;Enterobacteriaceae;__	0	0.0001	0.002	0	0	0
Proteobacteria;Alphaproteobacteria;Rickettsiales;;	0	0.0037	0	0.0001	0	0
Proteobacteria;Gammaproteobacteria;Xanthomonadales;Xanthomonadaceae;Luteimonas	0	0	0	0.0001	0	0
Proteobacteria;Betaproteobacteria;Neisseriales;Neisseriaceae;__	0	0	0	0.001	0	0
Proteobacteria;Alphaproteobacteria;Rhodobacterales;Rhodobacteraceae;__	0	0	0	0.002	0	0
Bacteroidetes;Flavobacteriia;Flavobacteriales;[Weeksellaceae];	0.0001	0	0.0003	0.0023	0	0
Actinobacteria;Actinobacteria;Actinomycetales;Jonesiaceae;	0	0	0	0.0025	0	0
Proteobacteria;Betaproteobacteria;Burkholderiales;Alcaligenaceae;__	0	0.0001	0	0.0032	0	0
Bacteroidetes;Flavobacteriia;Flavobacteriales;[Weeksellaceae];Elizabethkingia	0.0001	0	0.0335	0.0043	0	0
Actinobacteria;Actinobacteria;Actinomycetales;Dermacoccaceae;Dermacoccus	0	0	0	0.0065	0	0
Bacteroidetes;Flavobacteriia;Flavobacteriales;Flavobacteriaceae;	0	0	0	0.0115	0	0
Bacteroidetes;Flavobacteriia;Flavobacteriales;[Weeksellaceae];Wautersiella	0.0001	0	0.002	0.028	0	0
Actinobacteria;Actinobacteria;Actinomycetales;Dermabacteraceae;__	0	0	0	0.0713	0	0
Actinobacteria;Actinobacteria;Actinomycetales;Cellulomonadaceae;Cellulomonas	0	0	0	0	0	0
Firmicutes;Clostridia;Clostridiales;Lachnospiraceae;Moryella	0	0	0	0	0	0
Firmicutes;Clostridia;Clostridiales;Veillonellaceae;Dialister	0	0	0	0	0	0
Proteobacteria;Alphaproteobacteria;Rhizobiales;Bradyrhizobiaceae;	0	0	0	0	0	0
Proteobacteria;Alphaproteobacteria;Rhodospirillales;Rhodospirillaceae;Skermanella	0	0	0	0	0	0
Firmicutes;Bacilli;Gemellales;Gemellaceae;__	0	0.0003	0	0	0	0
Firmicutes;Bacilli;Lactobacillales;Enterococcaceae;Enterococcus	0	0.0006	0	0	0	0
Proteobacteria;Gammaproteobacteria;Enterobacteriales;Enterobacteriaceae;Erwinia	0	0	0	0	0	0
Firmicutes;Bacilli;Lactobacillales;Carnobacteriaceae;Carnobacterium	0	0	0.0001	0	0	0
Proteobacteria;Alphaproteobacteria;Sphingomonadales;Sphingomonadaceae;Sphingobium	0	0	0.0005	0	0	0
Actinobacteria;Actinobacteria;Actinomycetales;Pseudonocardiaceae;Saccharopolyspora	0	0.0014	0	0	0	0
Proteobacteria;Gammaproteobacteria;Xanthomonadales;Xanthomonadaceae;Thermomonas	0.0002	0	0.0001	0	0	0
Verrucomicrobia;Verrucomicrobiae;Verrucomicrobiales;Verrucomicrobiaceae;Prosthecobacter	0.0001	0	0	0	0	0
Proteobacteria;Betaproteobacteria;Rhodocyclales;Rhodocyclaceae;Methyloversatilis	0.0004	0.0011	0	0	0	0
Actinobacteria;Actinobacteria;Actinomycetales;Nocardioidaceae;Nocardioides	0	0	0.0002	0	0	0
Proteobacteria;Alphaproteobacteria;Rhizobiales;Rhizobiaceae;Shinella	0.0002	0.002	0.0008	0	0	0
Proteobacteria;Betaproteobacteria;Burkholderiales;Comamonadaceae;Limnobacter	0.0001	0	0.002	0.0001	0	0
Fusobacteria;Fusobacteriia;Fusobacteriales;Fusobacteriaceae;Cetobacterium	0	0	0.0417	0.0001	0	0
Proteobacteria;Alphaproteobacteria;Rhizobiales;Brucellaceae;Ochrobactrum	0	0	0.0001	0.0001	0	0
Actinobacteria;Actinobacteria;Actinomycetales;Propionibacteriaceae;Propionibacterium	0.0002	0.001	0.0001	0.0001	0	0
Proteobacteria;Alphaproteobacteria;Rhizobiales;Hyphomicrobiaceae;Devosia	0.0002	0.0008	0.0003	0.0021	0	0
Firmicutes;Bacilli;Bacillales;Staphylococcaceae;Jeotgalicoccus	0	0	0	0	0.0001	0
Proteobacteria;Alphaproteobacteria;Rhizobiales;Bradyrhizobiaceae;__	0	0	0	0	0.0001	0
Proteobacteria;Gammaproteobacteria;Pseudomonadales;Moraxellaceae;Alkanindiges	0	0	0	0	0.0001	0
Proteobacteria;Gammaproteobacteria;Pseudomonadales;Moraxellaceae;Psychrobacter	0	0	0	0	0.0001	0
Proteobacteria;Betaproteobacteria;Rhodocyclales;Rhodocyclaceae;Hydrogenophilus	0	0	0	0	0.0001	0
Firmicutes;Bacilli;Lactobacillales;Lactobacillaceae;Lactobacillus	0	0	0	0	0.0001	0
Proteobacteria;Alphaproteobacteria;Sphingomonadales;Sphingomonadaceae;Blastomonas	0.0002	0	0.0001	0	0.0001	0
Actinobacteria;Actinobacteria;Actinomycetales;Nocardiaceae;	0	0	0.0001	0	0.0001	0
Proteobacteria;Gammaproteobacteria;Pasteurellales;Pasteurellaceae;Haemophilus	0.0001	0.0002	0	0	0.0001	0
Proteobacteria;Betaproteobacteria;Burkholderiales;__;__	0	0	0	0	0.0001	0
Proteobacteria;Gammaproteobacteria;Xanthomonadales;Xanthomonadaceae;Lysobacter	0	0.0004	0	0	0.0001	0
Proteobacteria;Alphaproteobacteria;Rhodospirillales;Rhodospirillaceae;	0.0001	0.0001	0.0001	0	0.0001	0
Proteobacteria;Alphaproteobacteria;Rhizobiales;Methylocystaceae;Methylopila	0	0	0.0001	0	0.0001	0
Firmicutes;Clostridia;Clostridiales;Clostridiaceae;__	0	0	0	0	0.0001	0
Actinobacteria;Coriobacteriia;Coriobacteriales;Coriobacteriaceae;Adlercreutzia	0	0	0	0	0.0001	0
Acidobacteria;[Chloracidobacteria];RB41;Ellin6075;	0.0001	0.0001	0	0	0.0001	0
Proteobacteria;Betaproteobacteria;Burkholderiales;Oxalobacteraceae;	0	0.0016	0.0023	0	0.0001	0
Proteobacteria;Alphaproteobacteria;Caulobacterales;Caulobacteraceae;Caulobacter	0	0.0047	0.0009	0.0001	0.0001	0
Actinobacteria;Actinobacteria;Actinomycetales;Micrococcaceae;Micrococcus	0.0002	0.0004	0.0003	0.0001	0.0001	0
Proteobacteria;Betaproteobacteria;Neisseriales;Neisseriaceae;	0	0	0	0	0.0001	0
Proteobacteria;Betaproteobacteria;Neisseriales;Neisseriaceae;Neisseria	0	0.0002	0.0001	0	0.0001	0
Firmicutes;Clostridia;Clostridiales;Clostridiaceae;Clostridium	0	0	0.0002	0	0.0001	0
Bacteroidetes;Flavobacteriia;Flavobacteriales;Flavobacteriaceae;Flavobacterium	0.0962	0.0555	0.1757	0	0.0001	0
Proteobacteria;Alphaproteobacteria;Rhizobiales;Rhizobiaceae;	0.0003	0	0.0001	0	0.0001	0
Proteobacteria;Betaproteobacteria;Burkholderiales;Comamonadaceae;Rhodoferax	0.0095	0	0.0001	0.0001	0.0001	0
Actinobacteria;Actinobacteria;Actinomycetales;Pseudonocardiaceae;Pseudonocardia	0	0	0	0	0.0002	0
Firmicutes;Bacilli;Bacillales;Planococcaceae;Planomicrobium	0	0	0	0	0.0002	0
Proteobacteria;Alphaproteobacteria;Rhodospirillales;Rhodospirillaceae;Phaeospirillum	0	0	0.0001	0	0.0002	0
Firmicutes;Bacilli;Lactobacillales;Streptococcaceae;Lactococcus	0	0.0001	0.003	0	0.0002	0
Bacteroidetes;[Saprospirae];[Saprospirales];Chitinophagaceae;Sediminibacterium	0.0176	0.0001	0.0013	0	0.0002	0
Verrucomicrobia;Verrucomicrobiae;Verrucomicrobiales;Verrucomicrobiaceae;Akkermansia	0.0005	0.0001	0	0	0.0002	0
Actinobacteria;Actinobacteria;Actinomycetales;Nocardioidaceae;Pimelobacter	0	0.0013	0.0005	0	0.0002	0
Planctomycetes;Planctomycetia;Gemmatales;Gemmataceae;Gemmata	0	0.0001	0	0	0.0002	0
Actinobacteria;Actinobacteria;Actinomycetales;Tsukamurellaceae;Tsukamurella	0.0001	0.0003	0.0001	0	0.0002	0
Actinobacteria;Actinobacteria;Actinomycetales;Actinomycetaceae;Actinomyces	0.0001	0.0049	0.0002	0.0001	0.0002	0
Firmicutes;Bacilli;Bacillales;[Exiguobacteraceae];Exiguobacterium	0.0002	0.0001	0.0002	0.0001	0.0002	0
Bacteroidetes;Cytophagia;Cytophagales;Cytophagaceae;Flectobacillus	0.0385	0.0002	0.0044	0.0001	0.0002	0
Actinobacteria;Actinobacteria;Actinomycetales;Micrococcaceae;Arthrobacter	0.0008	0.0006	0.0007	0.0019	0.0002	0
Proteobacteria;Alphaproteobacteria;Rhizobiales;Bradyrhizobiaceae;Balneimonas	0	0	0	0	0.0002	0
Proteobacteria;Betaproteobacteria;Neisseriales;Neisseriaceae;Vogesella	0.0011	0.0003	0	0	0.0002	0
Actinobacteria;Actinobacteria;Actinomycetales;Micrococcaceae;Kocuria	0.0002	0.0001	0.0002	0	0.0002	0
Actinobacteria;Actinobacteria;Actinomycetales;Microbacteriaceae;__	0.0001	0	0.0017	0	0.0002	0
Proteobacteria;Alphaproteobacteria;Sphingomonadales;Sphingomonadaceae;Sphingopyxis	0.0003	0.0005	0.0002	0	0.0002	0
Proteobacteria;Alphaproteobacteria;Rhizobiales;;	0.0002	0.0002	0.0002	0.0001	0.0002	0
Actinobacteria;Actinobacteria;Actinomycetales;Micrococcaceae;	0	0.0001	0.0001	0.0001	0.0002	0
Bacteroidetes;Bacteroidia;Bacteroidales;Prevotellaceae;Prevotella	0	0	0	0	0.0003	0
Proteobacteria;Betaproteobacteria;Burkholderiales;Comamonadaceae;Hydrogenophaga	0.0202	0.0046	0.0251	0.0001	0.0003	0
Bacteroidetes;Cytophagia;Cytophagales;Cytophagaceae;Hymenobacter	0.0001	0	0	0.0001	0.0003	0
Actinobacteria;Actinobacteria;Actinomycetales;Mycobacteriaceae;Mycobacterium	0	0.0009	0	0	0.0004	0
Actinobacteria;Actinobacteria;Actinomycetales;Dietziaceae;Dietzia	0.0001	0	0	0	0.0004	0
Proteobacteria;Alphaproteobacteria;Rhizobiales;Bradyrhizobiaceae;Bradyrhizobium	0.0002	0.0003	0.0006	0.0001	0.0005	0
Actinobacteria;Thermoleophilia;Solirubrobacterales;Patulibacteraceae;	0.0002	0.0001	0.001	0.0003	0.0005	0
Proteobacteria;Gammaproteobacteria;Enterobacteriales;Enterobacteriaceae;Plesiomonas	0	0	0.0121	0	0.0005	0
Proteobacteria;Alphaproteobacteria;Rhodobacterales;Rhodobacteraceae;Rhodobacter	0.0151	0.0035	0.0021	0.0001	0.0005	0
Proteobacteria;Alphaproteobacteria;Rhodobacterales;Rhodobacteraceae;Rubellimicrobium	0	0	0	0	0.0005	0
Firmicutes;Clostridia;Clostridiales;Veillonellaceae;Veillonella	0	0.0004	0	0	0.0005	0
Proteobacteria;Alphaproteobacteria;Rhizobiales;Methylobacteriaceae;	0.0003	0.0004	0.0003	0	0.0005	0
Actinobacteria;Actinobacteria;Actinomycetales;Intrasporangiaceae;__	0.0002	0	0.0014	0	0.0006	0
Actinobacteria;Actinobacteria;Actinomycetales;Geodermatophilaceae;	0	0	0	0	0.0007	0
Firmicutes;Bacilli;Bacillales;Staphylococcaceae;Staphylococcus	0.0001	0.0007	0.0002	0.0002	0.0008	0
Actinobacteria;Actinobacteria;Actinomycetales;Micrococcaceae;Microbispora	0	0	0.0004	0	0.0009	0
Proteobacteria;Alphaproteobacteria;Rhodobacterales;Rhodobacteraceae;Paracoccus	0.0002	0.0004	0.0006	0.0003	0.0009	0
Actinobacteria;Actinobacteria;Actinomycetales;Micrococcaceae;__	0.0002	0.0003	0.0008	0.0001	0.0012	0
Firmicutes;Bacilli;Bacillales;Paenibacillaceae;__	0.0003	0	0.0003	0	0.0014	0
Proteobacteria;Betaproteobacteria;Rhodocyclales;Rhodocyclaceae;Dechloromonas	0.0061	0.0001	0.0002	0.0001	0.0036	0
Proteobacteria;Betaproteobacteria;Burkholderiales;Comamonadaceae;Rubrivivax	0.0008	0.0001	0	0	0.0062	0
Verrucomicrobia;Verrucomicrobiae;Verrucomicrobiales;Verrucomicrobiaceae;	0	0.0539	0.0001	0	0.0597	0
Proteobacteria;Betaproteobacteria;Burkholderiales;Burkholderiaceae;	0	0	0.0003	0	0.06	0
Actinobacteria;Actinobacteria;Actinomycetales;;	0	0	0	0	0	0
Planctomycetes;Planctomycetia;Planctomycetales;Planctomycetaceae;Planctomyces	0.0001	0	0	0	0	0
Proteobacteria;Gammaproteobacteria;Xanthomonadales;Sinobacteraceae;Nevskia	0.0001	0.0054	0	0.0001	0	0
Proteobacteria;Alphaproteobacteria;Sphingomonadales;Sphingomonadaceae;__	0.0001	0	0.0014	0	0	0
Firmicutes;Clostridia;Clostridiales;Eubacteriaceae;Pseudoramibacter_Eubacterium	0	0	0	0.0001	0	0
Firmicutes;Clostridia;Clostridiales;Lachnospiraceae;__	0	0	0.0002	0	0.0001	0
Proteobacteria;Alphaproteobacteria;Rhizobiales;Rhizobiaceae;Agrobacterium	0.0011	0.0016	0.0008	0.0031	0.0001	0
Proteobacteria;Betaproteobacteria;Rhodocyclales;Rhodocyclaceae;Zoogloea	0.0392	0.0196	0.0003	0	0.0001	0
Proteobacteria;Gammaproteobacteria;Xanthomonadales;Xanthomonadaceae;Pseudoxanthomonas	0.0005	0.0002	0.0016	0.0001	0.0001	0
Firmicutes;Bacilli;Bacillales;Bacillaceae;Bacillus	0.0002	0	0.0003	0	0.0002	0
Proteobacteria;Gammaproteobacteria;Alteromonadales;[Chromatiaceae];Rheinheimera	0.002	0.0024	0.0001	0.0005	0.0002	0
Firmicutes;Bacilli;Lactobacillales;Streptococcaceae;Streptococcus	0	0.0004	0.0002	0.0001	0.0003	0
Proteobacteria;Alphaproteobacteria;Rhizobiales;Methylobacteriaceae;Methylobacterium	0.0003	0.0003	0.0009	0.0001	0.0003	0
Actinobacteria;Actinobacteria;Actinomycetales;Brevibacteriaceae;Brevibacterium	0.0001	0.0001	0	0.0002	0.0003	0
Proteobacteria;Betaproteobacteria;Burkholderiales;Oxalobacteraceae;Janthinobacterium	0.0005	0.0153	0.0007	0.0002	0.0007	0
Actinobacteria;Actinobacteria;Actinomycetales;Microbacteriaceae;Leucobacter	0.0007	0.0009	0.001	0.0031	0.0008	0
Proteobacteria;Betaproteobacteria;Methylophilales;Methylophilaceae;Methylotenera	0.0026	0.0047	0.0004	0	0.0009	0
Actinobacteria;Actinobacteria;Actinomycetales;Dermabacteraceae;Brachybacterium	0.0002	0.0001	0.0002	0.0002	0.0009	0
Proteobacteria;Gammaproteobacteria;Pseudomonadales;Moraxellaceae;Enhydrobacter	0.0003	0	0.0014	0.0002	0.0016	0
Proteobacteria;Betaproteobacteria;Burkholderiales;Oxalobacteraceae;Ralstonia	0.0006	0.0003	0.0016	0.0002	0.0019	0
Bacteroidetes;Cytophagia;Cytophagales;Cytophagaceae;Emticicia	0.0041	0.0007	0.0001	0	0	0.0001
Firmicutes;Bacilli;Lactobacillales;Aerococcaceae;Aerococcus	0	0	0.0001	0	0.0001	0.0001
Proteobacteria;Alphaproteobacteria;Rhizobiales;Brucellaceae;__	0.0001	0	0	0.0028	0.0002	0.0001
Proteobacteria;Alphaproteobacteria;Caulobacterales;Caulobacteraceae;__	0.0005	0.0001	0.0002	0.0001	0.0005	0.0001
Proteobacteria;Betaproteobacteria;Burkholderiales;Oxalobacteraceae;__	0.0001	0.0003	0.0007	0.0002	0.0008	0.0001
Proteobacteria;Alphaproteobacteria;Caulobacterales;Caulobacteraceae;Mycoplana	0.0009	0.0034	0.0004	0.0002	0.0009	0.0001
Proteobacteria;Gammaproteobacteria;Enterobacteriales;Enterobacteriaceae;Escherichia	0.003	0.0018	0.0338	0.0005	0.0014	0.0001
Cyanobacteria;Chloroplast;Streptophyta;;	0.0006	0.0001	0	0	0.0092	0.0001
Proteobacteria;Deltaproteobacteria;Bdellovibrionales;Bacteriovoracaceae;	0.0016	0.0031	0.0027	0.0008	0	0.0001
[Thermi];Deinococci;Thermales;Thermaceae;Thermus	0.0006	0.0004	0.0004	0.0001	0.0002	0.0001
Proteobacteria;Alphaproteobacteria;Rhizobiales;__;__	0.0009	0.0046	0.0005	0.0002	0.0006	0.0001
Proteobacteria;Alphaproteobacteria;Rhizobiales;Hyphomicrobiaceae;Rhodoplanes	0.0004	0	0.0003	0	0.0007	0.0001
Actinobacteria;Actinobacteria;Actinomycetales;Corynebacteriaceae;Corynebacterium	0.001	0.002	0.0008	0.0004	0.0021	0.0001
Proteobacteria;Alphaproteobacteria;Rhizobiales;Hyphomicrobiaceae;Hyphomicrobium	0.0008	0	0.0005	0.0002	0.0003	0.0001
Proteobacteria;Betaproteobacteria;__;__;__	0.0008	0	0.001	0.0022	0.0005	0.0001
Proteobacteria;Alphaproteobacteria;Sphingomonadales;Erythrobacteraceae;	0.0019	0.0012	0.0033	0.0022	0.0037	0.0001
Proteobacteria;Betaproteobacteria;Burkholderiales;Alcaligenaceae;Achromobacter	0.0002	0.0003	0.0007	0.0001	0.0005	0.0002
Actinobacteria;Actinobacteria;Actinomycetales;Nocardioidaceae;	0.0128	0.0014	0.0005	0.0001	0.0001	0.0002
Proteobacteria;Gammaproteobacteria;Alteromonadales;Alteromonadaceae;Cellvibrio	0	0	0.0002	0.0401	0.0001	0.0002
Proteobacteria;Betaproteobacteria;Burkholderiales;Alcaligenaceae;	0.0008	0.0002	0.0005	0.14	0.0002	0.0004
Actinobacteria;Actinobacteria;Actinomycetales;Microbacteriaceae;Microbacterium	0.0023	0.0004	0.0009	0.0005	0.0002	0.0005
Proteobacteria;Gammaproteobacteria;Enterobacteriales;Enterobacteriaceae;Citrobacter	0.0041	0.0001	0.0112	0.003	0.003	0.0006
Bacteroidetes;Flavobacteriia;Flavobacteriales;[Weeksellaceae];Chryseobacterium	0.1723	0.024	0.0785	0.0598	0.3194	0.0007
Bacteroidetes;Sphingobacteriia;Sphingobacteriales;Sphingobacteriaceae;Pedobacter	0.0366	0.0015	0.0521	0.0002	0.0008	0.0008
Firmicutes;Bacilli;Bacillales;Bacillaceae;Anoxybacillus	0.0063	0.0019	0.0068	0.0045	0.0068	0.0008
Bacteroidetes;[Saprospirae];[Saprospirales];Chitinophagaceae;	0.0458	0	0.0153	0.0015	0.0019	0.0009
Proteobacteria;Alphaproteobacteria;Caulobacterales;Caulobacteraceae;	0.0005	0.0004	0.0011	0.0002	0.0003	0.001
Actinobacteria;Actinobacteria;Actinomycetales;Nocardiaceae;Rhodococcus	0.0174	0.0107	0.029	0.0083	0.074	0.0019
Proteobacteria;Gammaproteobacteria;Alteromonadales;Shewanellaceae;Shewanella	0.0004	0.001	0	0.0008	0.0001	0.0022
Proteobacteria;Alphaproteobacteria;Caulobacterales;Caulobacteraceae;Brevundimonas	0.0018	0.0039	0.0037	0.0024	0.0029	0.0028
Proteobacteria;Gammaproteobacteria;Xanthomonadales;Xanthomonadaceae;Stenotrophomonas	0.0034	0.0042	0.0059	0.0065	0.003	0.0029
Bacteroidetes;Flavobacteriia;Flavobacteriales;Cryomorphaceae;Fluviicola	0.0001	0.016	0	0.0009	0.0011	0.0032
Proteobacteria;Alphaproteobacteria;Sphingomonadales;Sphingomonadaceae;Sphingomonas	0.0533	0.0003	0.1013	0.035	0.0282	0.0038
Proteobacteria;Gammaproteobacteria;Pseudomonadales;Moraxellaceae;Perlucidibaca	0.0029	0.0063	0	0.0026	0.0002	0.0042
Proteobacteria;Gammaproteobacteria;Aeromonadales;Aeromonadaceae;	0.0006	0.0085	0.0006	0.0102	0.0003	0.0047
Bacteroidetes;Sphingobacteriia;Sphingobacteriales;Sphingobacteriaceae;Sphingobacterium	0.0054	0.0027	0.0386	0.0995	0.0062	0.0064
Proteobacteria;Betaproteobacteria;Burkholderiales;Comamonadaceae;__	0.0274	0.332	0.0096	0.0696	0.1231	0.031
Proteobacteria;Gammaproteobacteria;Pseudomonadales;Moraxellaceae;Acinetobacter	0.1426	0.039	0.1384	0.0375	0.0081	0.0327
Proteobacteria;Betaproteobacteria;Burkholderiales;Comamonadaceae;Comamonas	0.0529	0.0032	0.0477	0.2726	0.0515	0.0482
Proteobacteria;Gammaproteobacteria;Pseudomonadales;Pseudomonadaceae;__	0.0012	0.0063	0.0012	0.0011	0.0014	0.1043
Proteobacteria;Gammaproteobacteria;Pseudomonadales;Pseudomonadaceae;Pseudomonas	0.0345	0.1186	0.0197	0.0223	0.0366	0.132
Actinobacteria;Actinobacteria;Actinomycetales;__;__	0.0065	0.0001	0.0302	0.0103	0.0076	0.1619
Bacteroidetes;Sphingobacteriia;Sphingobacteriales;Sphingobacteriaceae;	0.0054	0.0002	0.0137	0.0118	0.1438	0.4497

## Sheet: Table S8B
Table S8. The relative abundance of each OTU at the genus level on amphibian skin for host species in experiments.							B, At the third week post Bd inoculation.
Items	Buga	Cyor	Dume	Lica	Peni	Stra
mean	0.0048	0.0052	0.0051	0.0051	0.0054	0.0049
median	0.0006	0.0004	0.0005	0.0003	0.0005	0.0006
Actinobacteria;Actinobacteria;Actinomycetales;Cellulomonadaceae;Actinotalea	0	0	0	0	0	0
Actinobacteria;Actinobacteria;Actinomycetales;Microbacteriaceae;Agrococcus	0	0	0	0	0	0
Actinobacteria;Actinobacteria;Actinomycetales;Micrococcaceae;Rothia	0	0	0	0	0	0
Actinobacteria;Actinobacteria;Actinomycetales;Nocardioidaceae;Aeromicrobium	0	0	0	0	0	0
Actinobacteria;Actinobacteria;Actinomycetales;Propionibacteriaceae;	0	0	0	0	0	0
Actinobacteria;Actinobacteria;Bifidobacteriales;Bifidobacteriaceae;Bifidobacterium	0	0	0	0	0	0
Actinobacteria;Coriobacteriia;Coriobacteriales;Coriobacteriaceae;	0	0	0	0	0	0
Actinobacteria;Coriobacteriia;Coriobacteriales;Coriobacteriaceae;Collinsella	0	0	0	0	0	0
Actinobacteria;Rubrobacteria;Rubrobacterales;Rubrobacteraceae;Rubrobacter	0	0	0	0	0	0
Bacteroidetes;Bacteroidia;Bacteroidales;S24-7;	0	0	0	0	0	0
Bacteroidetes;Bacteroidia;Bacteroidales;[Paraprevotellaceae];[Prevotella]	0	0	0	0	0	0
Bacteroidetes;Cytophagia;Cytophagales;Cytophagaceae;Dyadobacter	0	0	0	0	0	0
Bacteroidetes;Flavobacteriia;Flavobacteriales;Flavobacteriaceae;Capnocytophaga	0	0	0	0	0	0
Bacteroidetes;[Saprospirae];[Saprospirales];Chitinophagaceae;Flavihumibacter	0	0	0	0	0	0
Bacteroidetes;[Saprospirae];[Saprospirales];Chitinophagaceae;Niabella	0	0	0	0	0	0
Firmicutes;Bacilli;Bacillales;Bacillaceae;Geobacillus	0	0	0	0	0	0
Firmicutes;Bacilli;Bacillales;Listeriaceae;Brochothrix	0	0	0	0	0	0
Firmicutes;Bacilli;Lactobacillales;Aerococcaceae;Alloiococcus	0.0001	0	0	0	0	0
Firmicutes;Bacilli;Lactobacillales;Carnobacteriaceae;Trichococcus	0.0004	0	0	0	0	0
Firmicutes;Bacilli;Lactobacillales;Lactobacillaceae;__	0	0	0	0	0	0
Firmicutes;Clostridia;Clostridiales;;	0.0001	0	0	0	0	0
Firmicutes;Clostridia;Clostridiales;Lachnospiraceae;Roseburia	0	0	0	0	0	0
Firmicutes;Clostridia;Clostridiales;Ruminococcaceae;	0	0.0001	0	0	0	0
Firmicutes;Clostridia;Clostridiales;Ruminococcaceae;Faecalibacterium	0	0.0001	0	0	0	0
Firmicutes;Clostridia;Clostridiales;[Tissierellaceae];Anaerococcus	0	0.0001	0	0	0	0
Firmicutes;Clostridia;Clostridiales;[Tissierellaceae];Finegoldia	0	0.0011	0	0	0	0
Firmicutes;Erysipelotrichi;Erysipelotrichales;Erysipelotrichaceae;Coprobacillus	0	0.0106	0	0	0	0
Firmicutes;Erysipelotrichi;Erysipelotrichales;Erysipelotrichaceae;[Eubacterium]	0	0	0	0	0	0
Fusobacteria;Fusobacteriia;Fusobacteriales;Fusobacteriaceae;Fusobacterium	0	0.0005	0	0	0	0
Planctomycetes;Planctomycetia;Pirellulales;Pirellulaceae;	0	0	0.0001	0	0	0
Proteobacteria;Alphaproteobacteria;Rhizobiales;Beijerinckiaceae;	0.0001	0	0.0001	0	0	0
Proteobacteria;Alphaproteobacteria;Rhodospirillales;Rhodospirillaceae;Azospirillum	0	0	0.0001	0	0	0
Proteobacteria;Alphaproteobacteria;Sphingomonadales;Sphingomonadaceae;Kaistobacter	0.0004	0.0004	0.0001	0	0	0
Proteobacteria;Betaproteobacteria;Burkholderiales;Oxalobacteraceae;Cupriavidus	0	0	0.0001	0	0	0
Proteobacteria;Betaproteobacteria;Burkholderiales;Oxalobacteraceae;Herbaspirillum	0.0008	0.0001	0.0001	0	0	0
Proteobacteria;Betaproteobacteria;Neisseriales;Neisseriaceae;Deefgea	0	0	0	0	0	0
Proteobacteria;Betaproteobacteria;Rhodocyclales;Rhodocyclaceae;Azospira	0.0024	0	0	0	0	0
Proteobacteria;Gammaproteobacteria;Oceanospirillales;Halomonadaceae;Halomonas	0.0002	0	0	0	0	0
Proteobacteria;Gammaproteobacteria;Vibrionales;Pseudoalteromonadaceae;Pseudoalteromonas	0.0002	0.0001	0	0	0	0
Proteobacteria;Gammaproteobacteria;Xanthomonadales;Xanthomonadaceae;__	0	0	0	0	0	0
Firmicutes;Clostridia;Clostridiales;Lachnospiraceae;Dorea	0.0002	0.0001	0	0	0	0
Proteobacteria;Alphaproteobacteria;Rhizobiales;Rhizobiaceae;__	0.0062	0.0003	0	0	0	0
Proteobacteria;Alphaproteobacteria;Rhodospirillales;Acetobacteraceae;Roseococcus	0	0	0	0	0	0
Proteobacteria;Alphaproteobacteria;Rhodospirillales;Rhodospirillaceae;Novispirillum	0.0065	0	0	0	0	0
Aquificae;Aquificae;Aquificales;Aquificaceae;	0	0.0004	0	0.0001	0	0
Proteobacteria;Betaproteobacteria;Methylophilales;Methylophilaceae;__	0	0	0	0.0002	0	0
Firmicutes;Bacilli;Bacillales;Paenibacillaceae;Brevibacillus	0.0035	0.0003	0	0.0004	0	0
Actinobacteria;Actinobacteria;Actinomycetales;Nocardioidaceae;__	0	0	0	0.0008	0	0
Firmicutes;Clostridia;Clostridiales;Veillonellaceae;Megasphaera	0	0.0027	0	0.0023	0	0
Proteobacteria;Alphaproteobacteria;Rhizobiales;Rhizobiaceae;Rhizobium	0	0	0	0.053	0	0
Proteobacteria;Gammaproteobacteria;Pasteurellales;Pasteurellaceae;Aggregatibacter	0	0	0	0	0	0
Tenericutes;Mollicutes;Entomoplasmatales;Entomoplasmataceae;	0	0	0	0	0	0
Firmicutes;Clostridia;Clostridiales;[Tissierellaceae];Peptoniphilus	0	0	0	0	0	0
Firmicutes;Bacilli;Bacillales;[Thermicanaceae];Thermicanus	0	0	0	0	0	0
Fusobacteria;Fusobacteriia;Fusobacteriales;Leptotrichiaceae;Leptotrichia	0	0	0	0	0	0
Proteobacteria;Alphaproteobacteria;Rhizobiales;Phyllobacteriaceae;Phyllobacterium	0	0	0.0001	0	0.0001	0
Proteobacteria;Gammaproteobacteria;Alteromonadales;[Chromatiaceae];	0.0001	0	0.0001	0	0.0001	0
Firmicutes;Clostridia;Clostridiales;Peptostreptococcaceae;	0.0004	0.0002	0.0007	0.0001	0.0001	0
Firmicutes;Clostridia;Clostridiales;Veillonellaceae;Selenomonas	0	0	0	0	0	0
Firmicutes;Clostridia;Clostridiales;Lachnospiraceae;	0	0	0	0	0	0
Bacteroidetes;Sphingobacteriia;Sphingobacteriales;;	0	0	0	0	0	0
Firmicutes;Bacilli;Lactobacillales;Carnobacteriaceae;Granulicatella	0	0	0	0	0	0
Proteobacteria;Betaproteobacteria;Burkholderiales;Comamonadaceae;Variovorax	0	0	0	0	0	0
Proteobacteria;Gammaproteobacteria;Alteromonadales;[Chromatiaceae];__	0.0001	0	0	0	0	0
Proteobacteria;Deltaproteobacteria;Bdellovibrionales;Bdellovibrionaceae;Bdellovibrio	0.0019	0	0	0	0	0
Proteobacteria;Betaproteobacteria;Burkholderiales;Comamonadaceae;	0	0	0	0	0	0
Planctomycetes;Planctomycetia;Gemmatales;Isosphaeraceae;	0	0.0007	0	0	0	0
Proteobacteria;Gammaproteobacteria;Xanthomonadales;Sinobacteraceae;	0.0004	0.0004	0	0	0	0
Proteobacteria;Alphaproteobacteria;Rhodobacterales;Hyphomonadaceae;	0	0	0.0001	0.0002	0	0
GN02;BD1-5;;;	0	0.0001	0	0	0	0
Verrucomicrobia;Opitutae;[Cerasicoccales];[Cerasicoccaceae];	0	0	0	0	0	0
Actinobacteria;Actinobacteria;Actinomycetales;Microbacteriaceae;Salinibacterium	0.0001	0	0	0.0004	0	0
Proteobacteria;Alphaproteobacteria;Rhizobiales;Aurantimonadaceae;	0	0	0	0	0.0001	0
Proteobacteria;Alphaproteobacteria;Rhizobiales;Xanthobacteraceae;Xanthobacter	0.0065	0.0001	0.0001	0	0.0001	0
Proteobacteria;Alphaproteobacteria;Sphingomonadales;__;__	0.0006	0	0.0005	0	0.0001	0
WPS-2;;;;	0	0	0	0.0001	0.0001	0
Proteobacteria;Alphaproteobacteria;Sphingomonadales;;	0	0	0	0	0	0
Actinobacteria;Actinobacteria;Actinomycetales;Gordoniaceae;Gordonia	0	0	0	0	0	0
Proteobacteria;Betaproteobacteria;Burkholderiales;Comamonadaceae;Tepidimonas	0.0001	0.0002	0.0001	0	0	0
Verrucomicrobia;Verrucomicrobiae;Verrucomicrobiales;Verrucomicrobiaceae;Luteolibacter	0	0	0	0	0	0
Chloroflexi;Thermomicrobia;JG30-KF-CM45;;	0	0	0	0	0	0
Cyanobacteria;ML635J-21;;;	0	0.0064	0	0	0	0
TM7;TM7-3;;;	0	0	0	0	0	0
Proteobacteria;Gammaproteobacteria;Pseudomonadales;Moraxellaceae;	0	0.002	0	0.0003	0	0
Proteobacteria;Alphaproteobacteria;Rhizobiales;Bradyrhizobiaceae;Bosea	0	0	0.0001	0.0013	0	0
Proteobacteria;Alphaproteobacteria;Sphingomonadales;Sphingomonadaceae;Novosphingobium	0.0005	0.0002	0	0	0.0001	0
Bacteroidetes;Cytophagia;Cytophagales;Cytophagaceae;Runella	0.0001	0	0	0	0.0001	0
Bacteroidetes;[Saprospirae];[Saprospirales];;	0.0006	0.0007	0.0003	0.0001	0.0002	0
Bacteroidetes;Flavobacteriia;Flavobacteriales;[Weeksellaceae];Cloacibacterium	0.0002	0.0001	0.0002	0.0001	0.0003	0
Actinobacteria;Actinobacteria;Actinomycetales;Intrasporangiaceae;Phycicoccus	0.0001	0	0	0	0	0.0001
Proteobacteria;Gammaproteobacteria;Legionellales;Legionellaceae;Legionella	0	0.0006	0	0	0	0.0001
Proteobacteria;Alphaproteobacteria;Rhizobiales;Phyllobacteriaceae;Mesorhizobium	0	0	0	0	0	0.0001
Firmicutes;Bacilli;Lactobacillales;Enterococcaceae;Vagococcus	0	0.0002	0	0	0	0.0001
Firmicutes;Bacilli;Lactobacillales;Aerococcaceae;	0.0003	0	0	0	0	0.0001
[Thermi];Deinococci;Deinococcales;Deinococcaceae;Deinococcus	0	0	0	0	0.0001	0.0001
Proteobacteria;Alphaproteobacteria;Rhodospirillales;Acetobacteraceae;Roseomonas	0	0	0.0169	0	0.0001	0.0001
Actinobacteria;Thermoleophilia;Solirubrobacterales;Patulibacteraceae;Patulibacter	0	0	0.0001	0	0.0001	0.0001
Proteobacteria;Gammaproteobacteria;Enterobacteriales;Enterobacteriaceae;__	0.0001	0	0	0	0	0.0001
Proteobacteria;Alphaproteobacteria;Rickettsiales;;	0.0054	0.0012	0.0001	0.0099	0	0.0001
Proteobacteria;Gammaproteobacteria;Xanthomonadales;Xanthomonadaceae;Luteimonas	0	0	0	0	0.0001	0.0001
Proteobacteria;Betaproteobacteria;Neisseriales;Neisseriaceae;__	0.0001	0	0.0007	0.0001	0.0003	0.0001
Proteobacteria;Alphaproteobacteria;Rhodobacterales;Rhodobacteraceae;__	0.0001	0.0004	0.0009	0.0063	0.0006	0.0001
Bacteroidetes;Flavobacteriia;Flavobacteriales;[Weeksellaceae];	0	0	0	0	0	0.0001
Actinobacteria;Actinobacteria;Actinomycetales;Jonesiaceae;	0	0	0	0	0	0.0001
Proteobacteria;Betaproteobacteria;Burkholderiales;Alcaligenaceae;__	0.0011	0	0.0002	0	0	0.0001
Bacteroidetes;Flavobacteriia;Flavobacteriales;[Weeksellaceae];Elizabethkingia	0	0	0	0	0.0001	0.0001
Actinobacteria;Actinobacteria;Actinomycetales;Dermacoccaceae;Dermacoccus	0.0001	0	0.0001	0	0.0003	0.0001
Bacteroidetes;Flavobacteriia;Flavobacteriales;Flavobacteriaceae;	0.0002	0.0001	0.0001	0	0.0003	0.0001
Bacteroidetes;Flavobacteriia;Flavobacteriales;[Weeksellaceae];Wautersiella	0.0001	0.0003	0.0001	0	0	0.0001
Actinobacteria;Actinobacteria;Actinomycetales;Dermabacteraceae;__	0	0	0	0.0003	0.0001	0.0001
Actinobacteria;Actinobacteria;Actinomycetales;Cellulomonadaceae;Cellulomonas	0.0002	0.0005	0.0002	0	0.0001	0.0001
Firmicutes;Clostridia;Clostridiales;Lachnospiraceae;Moryella	0.0002	0.0047	0.0001	0.0001	0.0002	0.0001
Firmicutes;Clostridia;Clostridiales;Veillonellaceae;Dialister	0.0002	0.0005	0.0001	0.0001	0.0003	0.0001
Proteobacteria;Alphaproteobacteria;Rhizobiales;Bradyrhizobiaceae;	0.0004	0	0.0002	0.0002	0.0001	0.0001
Proteobacteria;Alphaproteobacteria;Rhodospirillales;Rhodospirillaceae;Skermanella	0.0001	0.0015	0.0009	0.0113	0.0001	0.0001
Firmicutes;Bacilli;Gemellales;Gemellaceae;__	0	0	0	0	0.0002	0.0001
Firmicutes;Bacilli;Lactobacillales;Enterococcaceae;Enterococcus	0.0001	0	0.0001	0.0025	0	0.0002
Proteobacteria;Gammaproteobacteria;Enterobacteriales;Enterobacteriaceae;Erwinia	0.0007	0.0004	0.0002	0.0052	0.0001	0.0002
Firmicutes;Bacilli;Lactobacillales;Carnobacteriaceae;Carnobacterium	0.0002	0.0001	0.0002	0.0005	0.0002	0.0002
Proteobacteria;Alphaproteobacteria;Sphingomonadales;Sphingomonadaceae;Sphingobium	0.0001	0	0.0001	0	0.0001	0.0002
Actinobacteria;Actinobacteria;Actinomycetales;Pseudonocardiaceae;Saccharopolyspora	0.0001	0.0001	0.0002	0	0	0.0002
Proteobacteria;Gammaproteobacteria;Xanthomonadales;Xanthomonadaceae;Thermomonas	0.0001	0.0005	0.0002	0.0003	0.0001	0.0002
Verrucomicrobia;Verrucomicrobiae;Verrucomicrobiales;Verrucomicrobiaceae;Prosthecobacter	0.0006	0.0002	0.0004	0.0002	0.0006	0.0002
Proteobacteria;Betaproteobacteria;Rhodocyclales;Rhodocyclaceae;Methyloversatilis	0.0003	0	0	0.0001	0.0001	0.0002
Actinobacteria;Actinobacteria;Actinomycetales;Nocardioidaceae;Nocardioides	0.0002	0.0003	0.0002	0.0001	0.0001	0.0002
Proteobacteria;Alphaproteobacteria;Rhizobiales;Rhizobiaceae;Shinella	0.0045	0.0004	0.0006	0.0015	0.0003	0.0002
Proteobacteria;Betaproteobacteria;Burkholderiales;Comamonadaceae;Limnobacter	0.0001	0.0001	0.0002	0.0001	0.0005	0.0002
Fusobacteria;Fusobacteriia;Fusobacteriales;Fusobacteriaceae;Cetobacterium	0.0002	0	0.0004	0.0001	0.0005	0.0003
Proteobacteria;Alphaproteobacteria;Rhizobiales;Brucellaceae;Ochrobactrum	0	0.0001	0.0001	0	0	0.0003
Actinobacteria;Actinobacteria;Actinomycetales;Propionibacteriaceae;Propionibacterium	0	0.0001	0.0001	0	0.0001	0.0003
Proteobacteria;Alphaproteobacteria;Rhizobiales;Hyphomicrobiaceae;Devosia	0	0	0.0002	0.0001	0.0004	0.0003
Firmicutes;Bacilli;Bacillales;Staphylococcaceae;Jeotgalicoccus	0.0004	0.0001	0.0007	0.0004	0.0007	0.0003
Proteobacteria;Alphaproteobacteria;Rhizobiales;Bradyrhizobiaceae;__	0.0001	0.0001	0.0002	0	0.0011	0.0003
Proteobacteria;Gammaproteobacteria;Pseudomonadales;Moraxellaceae;Alkanindiges	0.0005	0.001	0.0002	0	0	0.0003
Proteobacteria;Gammaproteobacteria;Pseudomonadales;Moraxellaceae;Psychrobacter	0.0001	0.0001	0.0001	0.0002	0.0004	0.0003
Proteobacteria;Betaproteobacteria;Rhodocyclales;Rhodocyclaceae;Hydrogenophilus	0.0047	0.0044	0.0016	0.0089	0.001	0.0003
Firmicutes;Bacilli;Lactobacillales;Lactobacillaceae;Lactobacillus	0.0002	0.0002	0.0004	0.0002	0.0002	0.0003
Proteobacteria;Alphaproteobacteria;Sphingomonadales;Sphingomonadaceae;Blastomonas	0.0002	0	0.0002	0.0001	0.0002	0.0003
Actinobacteria;Actinobacteria;Actinomycetales;Nocardiaceae;	0.0011	0.0012	0	0	0	0.0004
Proteobacteria;Gammaproteobacteria;Pasteurellales;Pasteurellaceae;Haemophilus	0.0001	0.0003	0.0001	0	0.0001	0.0004
Proteobacteria;Betaproteobacteria;Burkholderiales;__;__	0.0002	0	0.0003	0.0001	0.0003	0.0004
Proteobacteria;Gammaproteobacteria;Xanthomonadales;Xanthomonadaceae;Lysobacter	0.0002	0	0.0002	0.0001	0.0003	0.0004
Proteobacteria;Alphaproteobacteria;Rhodospirillales;Rhodospirillaceae;	0.0005	0.0006	0.0007	0.0002	0.0003	0.0004
Proteobacteria;Alphaproteobacteria;Rhizobiales;Methylocystaceae;Methylopila	0.0022	0.0004	0.0005	0.0003	0.0003	0.0004
Firmicutes;Clostridia;Clostridiales;Clostridiaceae;__	0.0002	0.0003	0.0001	0.002	0.0003	0.0004
Actinobacteria;Coriobacteriia;Coriobacteriales;Coriobacteriaceae;Adlercreutzia	0.0003	0	0.0002	0	0.0004	0.0004
Acidobacteria;[Chloracidobacteria];RB41;Ellin6075;	0	0.0001	0.0002	0.0001	0.0004	0.0004
Proteobacteria;Betaproteobacteria;Burkholderiales;Oxalobacteraceae;	0.0249	0.0001	0.0004	0.0003	0.0005	0.0004
Proteobacteria;Alphaproteobacteria;Caulobacterales;Caulobacteraceae;Caulobacter	0.0006	0.0002	0.0004	0.0001	0.0004	0.0004
Actinobacteria;Actinobacteria;Actinomycetales;Micrococcaceae;Micrococcus	0	0	0	0	0	0.0005
Proteobacteria;Betaproteobacteria;Neisseriales;Neisseriaceae;	0.0014	0.0003	0.0008	0.0002	0.0001	0.0005
Proteobacteria;Betaproteobacteria;Neisseriales;Neisseriaceae;Neisseria	0.0007	0.0004	0.0002	0.0005	0.0004	0.0005
Firmicutes;Clostridia;Clostridiales;Clostridiaceae;Clostridium	0.0037	0.0002	0.0005	0.0003	0.001	0.0005
Bacteroidetes;Flavobacteriia;Flavobacteriales;Flavobacteriaceae;Flavobacterium	0.0069	0.0016	0.0004	0.0007	0.0005	0.0005
Proteobacteria;Alphaproteobacteria;Rhizobiales;Rhizobiaceae;	0.0003	0	0	0.0001	0.0001	0.0005
Proteobacteria;Betaproteobacteria;Burkholderiales;Comamonadaceae;Rhodoferax	0.0002	0	0.0006	0.0001	0.0004	0.0005
Actinobacteria;Actinobacteria;Actinomycetales;Pseudonocardiaceae;Pseudonocardia	0.0002	0.0003	0.0006	0.0003	0.0009	0.0005
Firmicutes;Bacilli;Bacillales;Planococcaceae;Planomicrobium	0.0023	0.0001	0.0064	0.0002	0.0011	0.0005
Proteobacteria;Alphaproteobacteria;Rhodospirillales;Rhodospirillaceae;Phaeospirillum	0.0002	0	0.0002	0.0001	0.0002	0.0006
Firmicutes;Bacilli;Lactobacillales;Streptococcaceae;Lactococcus	0.0009	0.0005	0.0016	0.0101	0.0004	0.0006
Bacteroidetes;[Saprospirae];[Saprospirales];Chitinophagaceae;Sediminibacterium	0.0007	0	0.0004	0.0001	0.0005	0.0006
Verrucomicrobia;Verrucomicrobiae;Verrucomicrobiales;Verrucomicrobiaceae;Akkermansia	0.0001	0	0.0002	0	0.0001	0.0006
Actinobacteria;Actinobacteria;Actinomycetales;Nocardioidaceae;Pimelobacter	0.0002	0	0.0004	0.0001	0.0007	0.0007
Planctomycetes;Planctomycetia;Gemmatales;Gemmataceae;Gemmata	0.0003	0	0.0003	0.0001	0.0003	0.0007
Actinobacteria;Actinobacteria;Actinomycetales;Tsukamurellaceae;Tsukamurella	0.0004	0	0.0002	0.0002	0.0001	0.0007
Actinobacteria;Actinobacteria;Actinomycetales;Actinomycetaceae;Actinomyces	0.0001	0	0.0001	0	0.0002	0.0007
Firmicutes;Bacilli;Bacillales;[Exiguobacteraceae];Exiguobacterium	0.0005	0.0001	0.0005	0.0003	0.0005	0.0007
Bacteroidetes;Cytophagia;Cytophagales;Cytophagaceae;Flectobacillus	0.0589	0.164	0.0015	0.0805	0.002	0.0007
Actinobacteria;Actinobacteria;Actinomycetales;Micrococcaceae;Arthrobacter	0	0	0	0	0	0.0007
Proteobacteria;Alphaproteobacteria;Rhizobiales;Bradyrhizobiaceae;Balneimonas	0.0005	0.0003	0.0003	0	0.0004	0.0007
Proteobacteria;Betaproteobacteria;Neisseriales;Neisseriaceae;Vogesella	0.0004	0.0001	0.0004	0.0001	0.0005	0.0007
Actinobacteria;Actinobacteria;Actinomycetales;Micrococcaceae;Kocuria	0.0018	0.0002	0.0004	0.0002	0.0007	0.0007
Actinobacteria;Actinobacteria;Actinomycetales;Microbacteriaceae;__	0.0015	0.0006	0.0021	0.0003	0.0012	0.0008
Proteobacteria;Alphaproteobacteria;Sphingomonadales;Sphingomonadaceae;Sphingopyxis	0.0004	0.0001	0.0005	0.0001	0.0008	0.0008
Proteobacteria;Alphaproteobacteria;Rhizobiales;;	0.0002	0.0002	0.0002	0.0001	0.0003	0.0008
Actinobacteria;Actinobacteria;Actinomycetales;Micrococcaceae;	0	0.0004	0.0001	0.0008	0.0001	0.0009
Bacteroidetes;Bacteroidia;Bacteroidales;Prevotellaceae;Prevotella	0.0008	0	0.0003	0.0003	0.0005	0.0009
Proteobacteria;Betaproteobacteria;Burkholderiales;Comamonadaceae;Hydrogenophaga	0.0003	0.0003	0.0007	0.0002	0.0006	0.0009
Bacteroidetes;Cytophagia;Cytophagales;Cytophagaceae;Hymenobacter	0.0032	0.0001	0.0008	0.0003	0.001	0.0009
Actinobacteria;Actinobacteria;Actinomycetales;Mycobacteriaceae;Mycobacterium	0.0001	0	0.0002	0	0.0001	0.001
Actinobacteria;Actinobacteria;Actinomycetales;Dietziaceae;Dietzia	0.0073	0.0006	0.0017	0.0006	0.0018	0.001
Proteobacteria;Alphaproteobacteria;Rhizobiales;Bradyrhizobiaceae;Bradyrhizobium	0.0004	0	0.0003	0.0002	0.0003	0.0011
Actinobacteria;Thermoleophilia;Solirubrobacterales;Patulibacteraceae;	0.0009	0.0004	0.0005	0.0002	0.0002	0.0011
Proteobacteria;Gammaproteobacteria;Enterobacteriales;Enterobacteriaceae;Plesiomonas	0.0025	0.0006	0.003	0.0006	0.0016	0.0011
Proteobacteria;Alphaproteobacteria;Rhodobacterales;Rhodobacteraceae;Rhodobacter	0.0059	0.0027	0.0014	0.0003	0.003	0.0011
Proteobacteria;Alphaproteobacteria;Rhodobacterales;Rhodobacteraceae;Rubellimicrobium	0.0004	0.0001	0.0002	0.0001	0.0006	0.0012
Firmicutes;Clostridia;Clostridiales;Veillonellaceae;Veillonella	0.0022	0.0003	0.0003	0.0002	0.0009	0.0012
Proteobacteria;Alphaproteobacteria;Rhizobiales;Methylobacteriaceae;	0.0004	0.0004	0.001	0.0003	0.002	0.0012
Actinobacteria;Actinobacteria;Actinomycetales;Intrasporangiaceae;__	0.0017	0.0004	0.0011	0.0004	0.0002	0.0013
Actinobacteria;Actinobacteria;Actinomycetales;Geodermatophilaceae;	0.0008	0.0012	0.0006	0.0003	0.0005	0.0013
Firmicutes;Bacilli;Bacillales;Staphylococcaceae;Staphylococcus	0.0006	0.0003	0.0008	0.0007	0.0013	0.0014
Actinobacteria;Actinobacteria;Actinomycetales;Micrococcaceae;Microbispora	0.0036	0.0017	0.0015	0.0024	0.0016	0.0014
Proteobacteria;Alphaproteobacteria;Rhodobacterales;Rhodobacteraceae;Paracoccus	0.0175	0.0052	0.0033	0.002	0.0025	0.0014
Actinobacteria;Actinobacteria;Actinomycetales;Micrococcaceae;__	0.0007	0.0003	0.0009	0.0005	0.0009	0.0015
Firmicutes;Bacilli;Bacillales;Paenibacillaceae;__	0.0203	0.0128	0.0014	0.1156	0.001	0.0016
Proteobacteria;Betaproteobacteria;Rhodocyclales;Rhodocyclaceae;Dechloromonas	0.0049	0.001	0.0014	0.001	0.0015	0.0017
Proteobacteria;Betaproteobacteria;Burkholderiales;Comamonadaceae;Rubrivivax	0.0082	0.0028	0.0005	0.0004	0.0005	0.0017
Verrucomicrobia;Verrucomicrobiae;Verrucomicrobiales;Verrucomicrobiaceae;	0.0005	0.0001	0.0004	0.0002	0.0007	0.0017
Proteobacteria;Betaproteobacteria;Burkholderiales;Burkholderiaceae;	0.0024	0.0003	0.0012	0.0005	0.0013	0.0017
Actinobacteria;Actinobacteria;Actinomycetales;;	0.0009	0.0086	0.0024	0.0914	0.0016	0.0018
Planctomycetes;Planctomycetia;Planctomycetales;Planctomycetaceae;Planctomyces	0.0068	0.0006	0.0028	0.001	0.0007	0.0018
Proteobacteria;Gammaproteobacteria;Xanthomonadales;Sinobacteraceae;Nevskia	0.0009	0.0003	0.0007	0.0003	0.0011	0.0018
Proteobacteria;Alphaproteobacteria;Sphingomonadales;Sphingomonadaceae;__	0.0005	0.0001	0.0004	0.0002	0.0008	0.0019
Firmicutes;Clostridia;Clostridiales;Eubacteriaceae;Pseudoramibacter_Eubacterium	0.0015	0.0029	0.0011	0.0271	0.0013	0.0019
Firmicutes;Clostridia;Clostridiales;Lachnospiraceae;__	0.0001	0	0.0002	0.0001	0.0001	0.002
Proteobacteria;Alphaproteobacteria;Rhizobiales;Rhizobiaceae;Agrobacterium	0.0011	0.0003	0.0013	0.0006	0.002	0.002
Proteobacteria;Betaproteobacteria;Rhodocyclales;Rhodocyclaceae;Zoogloea	0.0012	0.0004	0.002	0.0005	0.0019	0.0022
Proteobacteria;Gammaproteobacteria;Xanthomonadales;Xanthomonadaceae;Pseudoxanthomonas	0.0013	0.0003	0.0008	0.0004	0.002	0.0022
Firmicutes;Bacilli;Bacillales;Bacillaceae;Bacillus	0.0012	0.0007	0.0023	0.0342	0.003	0.0024
Proteobacteria;Gammaproteobacteria;Alteromonadales;[Chromatiaceae];Rheinheimera	0.0014	0.0013	0.0018	0.0009	0.0021	0.0025
Firmicutes;Bacilli;Lactobacillales;Streptococcaceae;Streptococcus	0.0018	0.0005	0.0012	0.0005	0.0021	0.0025
Proteobacteria;Alphaproteobacteria;Rhizobiales;Methylobacteriaceae;Methylobacterium	0.0018	0.0006	0.003	0.0007	0.0044	0.0027
Actinobacteria;Actinobacteria;Actinomycetales;Brevibacteriaceae;Brevibacterium	0.0002	0	0.0002	0	0	0.0028
Proteobacteria;Betaproteobacteria;Burkholderiales;Oxalobacteraceae;Janthinobacterium	0.001	0.0004	0.0063	0.0007	0.0023	0.0028
Actinobacteria;Actinobacteria;Actinomycetales;Microbacteriaceae;Leucobacter	0.0016	0.0007	0.0024	0.0011	0.0022	0.0029
Proteobacteria;Betaproteobacteria;Methylophilales;Methylophilaceae;Methylotenera	0.0014	0.0006	0.0019	0.0039	0.0027	0.0029
Actinobacteria;Actinobacteria;Actinomycetales;Dermabacteraceae;Brachybacterium	0.0022	0.0861	0.0025	0.0008	0.0024	0.003
Proteobacteria;Gammaproteobacteria;Pseudomonadales;Moraxellaceae;Enhydrobacter	0.0023	0.0006	0.0022	0.001	0.0024	0.003
Proteobacteria;Betaproteobacteria;Burkholderiales;Oxalobacteraceae;Ralstonia	0.0021	0.0018	0.0026	0.0079	0.0028	0.0031
Bacteroidetes;Cytophagia;Cytophagales;Cytophagaceae;Emticicia	0.0039	0.0011	0.0018	0.0104	0.0014	0.0031
Firmicutes;Bacilli;Lactobacillales;Aerococcaceae;Aerococcus	0.0047	0.0067	0.0269	0.0029	0.0785	0.0031
Proteobacteria;Alphaproteobacteria;Rhizobiales;Brucellaceae;__	0.0019	0.0006	0.0028	0.0039	0.0038	0.0032
Proteobacteria;Alphaproteobacteria;Caulobacterales;Caulobacteraceae;__	0.0064	0.0396	0.0053	0.0219	0.0021	0.0033
Proteobacteria;Betaproteobacteria;Burkholderiales;Oxalobacteraceae;__	0.0023	0.0003	0.0015	0.0007	0.0018	0.0033
Proteobacteria;Alphaproteobacteria;Caulobacterales;Caulobacteraceae;Mycoplana	0.0103	0.0152	0.0292	0.0185	0.0045	0.0036
Proteobacteria;Gammaproteobacteria;Enterobacteriales;Enterobacteriaceae;Escherichia	0.0067	0.0015	0.0035	0.0014	0.0029	0.0036
Cyanobacteria;Chloroplast;Streptophyta;;	0.0015	0.0004	0.0014	0.0006	0.0018	0.0039
Proteobacteria;Deltaproteobacteria;Bdellovibrionales;Bacteriovoracaceae;	0.0043	0.0009	0.0032	0.0008	0.0018	0.004
[Thermi];Deinococci;Thermales;Thermaceae;Thermus	0.0027	0.0013	0.0024	0.001	0.0025	0.0041
Proteobacteria;Alphaproteobacteria;Rhizobiales;__;__	0.0037	0.0029	0.0039	0.0014	0.0052	0.0041
Proteobacteria;Alphaproteobacteria;Rhizobiales;Hyphomicrobiaceae;Rhodoplanes	0.0034	0.0032	0.0041	0.0019	0.0039	0.0044
Actinobacteria;Actinobacteria;Actinomycetales;Corynebacteriaceae;Corynebacterium	0.0023	0.0003	0.0016	0.0008	0.0045	0.0044
Proteobacteria;Alphaproteobacteria;Rhizobiales;Hyphomicrobiaceae;Hyphomicrobium	0.0019	0.0053	0.0018	0.0006	0.0055	0.0046
Proteobacteria;Betaproteobacteria;__;__;__	0.0074	0.0022	0.0035	0.0121	0.0031	0.0047
Proteobacteria;Alphaproteobacteria;Sphingomonadales;Erythrobacteraceae;	0.0056	0.0037	0.0067	0.0024	0.0053	0.0055
Proteobacteria;Betaproteobacteria;Burkholderiales;Alcaligenaceae;Achromobacter	0.0024	0.0012	0.0031	0.0013	0.0017	0.006
Actinobacteria;Actinobacteria;Actinomycetales;Nocardioidaceae;	0.0033	0.0003	0.0024	0.0014	0.0035	0.0069
Proteobacteria;Gammaproteobacteria;Alteromonadales;Alteromonadaceae;Cellvibrio	0.0036	0.0008	0.0034	0.0016	0.0064	0.0071
Proteobacteria;Betaproteobacteria;Burkholderiales;Alcaligenaceae;	0.0049	0.0004	0.0038	0.0039	0.0059	0.0073
Actinobacteria;Actinobacteria;Actinomycetales;Microbacteriaceae;Microbacterium	0.0042	0.0049	0.0037	0.0034	0.003	0.0073
Proteobacteria;Gammaproteobacteria;Enterobacteriales;Enterobacteriaceae;Citrobacter	0.0006	0.0004	0.0007	0.0005	0.0007	0.0074
Bacteroidetes;Flavobacteriia;Flavobacteriales;[Weeksellaceae];Chryseobacterium	0.0058	0.0015	0.0075	0.0029	0.006	0.0085
Bacteroidetes;Sphingobacteriia;Sphingobacteriales;Sphingobacteriaceae;Pedobacter	0.0046	0.0041	0.0054	0.0021	0.0079	0.0087
Firmicutes;Bacilli;Bacillales;Bacillaceae;Anoxybacillus	0.0048	0.0119	0.0074	0.0036	0.0064	0.0089
Bacteroidetes;[Saprospirae];[Saprospirales];Chitinophagaceae;	0.0021	0.0059	0.0042	0.0009	0.0054	0.0089
Proteobacteria;Alphaproteobacteria;Caulobacterales;Caulobacteraceae;	0.0072	0.001	0.0088	0.0038	0.0144	0.0094
Actinobacteria;Actinobacteria;Actinomycetales;Nocardiaceae;Rhodococcus	0.0274	0.1344	0.0126	0.006	0.0085	0.0105
Proteobacteria;Gammaproteobacteria;Alteromonadales;Shewanellaceae;Shewanella	0.0072	0.0004	0.0044	0.003	0.0062	0.011
Proteobacteria;Alphaproteobacteria;Caulobacterales;Caulobacteraceae;Brevundimonas	0.0067	0.0081	0.0054	0.003	0.0089	0.0118
Proteobacteria;Gammaproteobacteria;Xanthomonadales;Xanthomonadaceae;Stenotrophomonas	0.0097	0.0014	0.0188	0.0043	0.0105	0.0126
Bacteroidetes;Flavobacteriia;Flavobacteriales;Cryomorphaceae;Fluviicola	0.0285	0.0891	0.0335	0.009	0.0204	0.0129
Proteobacteria;Alphaproteobacteria;Sphingomonadales;Sphingomonadaceae;Sphingomonas	0.0055	0.0024	0.0067	0.0023	0.0088	0.0138
Proteobacteria;Gammaproteobacteria;Pseudomonadales;Moraxellaceae;Perlucidibaca	0.0126	0.0045	0.0213	0.0166	0.0111	0.0168
Proteobacteria;Gammaproteobacteria;Aeromonadales;Aeromonadaceae;	0.0143	0.0057	0.0174	0.0085	0.0199	0.0185
Bacteroidetes;Sphingobacteriia;Sphingobacteriales;Sphingobacteriaceae;Sphingobacterium	0.0215	0.0043	0.0243	0.0108	0.0152	0.0283
Proteobacteria;Betaproteobacteria;Burkholderiales;Comamonadaceae;__	0.0156	0.0049	0.0148	0.0055	0.0213	0.0292
Proteobacteria;Gammaproteobacteria;Pseudomonadales;Moraxellaceae;Acinetobacter	0.0106	0.0101	0.0132	0.0212	0.016	0.036
Proteobacteria;Betaproteobacteria;Burkholderiales;Comamonadaceae;Comamonas	0.0694	0.0225	0.079	0.0499	0.039	0.0426
Proteobacteria;Gammaproteobacteria;Pseudomonadales;Pseudomonadaceae;__	0.0428	0.0151	0.0571	0.0615	0.0795	0.0555
Proteobacteria;Gammaproteobacteria;Pseudomonadales;Pseudomonadaceae;Pseudomonas	0.0491	0.1582	0.1387	0.0818	0.0966	0.0789
Actinobacteria;Actinobacteria;Actinomycetales;__;__	0.0697	0.0096	0.0876	0.034	0.1113	0.1646
Bacteroidetes;Sphingobacteriia;Sphingobacteriales;Sphingobacteriaceae;	0.2112	0.0535	0.2007	0.0682	0.2451	0.2001

## Sheet: Table S8C
Table S8. The relative abundance of each OTU at the genus level on amphibian skin for host species in experiments.							C, At the sixth week post Bd inoculation.
Items	Buga	Cyor	Dume	Lica	Peni	Stra
mean	0.0048	0.0048	0.0054	0.005	0.0056	0.005
median	0.0005	0.0004	0.0006	0.0003	0.0005	0.0006
Actinobacteria;Actinobacteria;Actinomycetales;Cellulomonadaceae;Actinotalea	0	0	0	0	0	0
Actinobacteria;Actinobacteria;Actinomycetales;Microbacteriaceae;Agrococcus	0	0	0	0	0	0
Actinobacteria;Actinobacteria;Actinomycetales;Micrococcaceae;Rothia	0	0	0	0	0	0
Actinobacteria;Actinobacteria;Actinomycetales;Nocardioidaceae;Aeromicrobium	0	0	0	0	0	0
Actinobacteria;Actinobacteria;Actinomycetales;Propionibacteriaceae;	0	0	0	0	0	0
Actinobacteria;Actinobacteria;Bifidobacteriales;Bifidobacteriaceae;Bifidobacterium	0	0	0	0	0	0
Actinobacteria;Coriobacteriia;Coriobacteriales;Coriobacteriaceae;	0	0	0	0	0	0
Actinobacteria;Coriobacteriia;Coriobacteriales;Coriobacteriaceae;Collinsella	0	0	0	0	0	0
Actinobacteria;Rubrobacteria;Rubrobacterales;Rubrobacteraceae;Rubrobacter	0	0	0	0	0	0
Bacteroidetes;Bacteroidia;Bacteroidales;S24-7;	0	0	0	0	0	0
Bacteroidetes;Bacteroidia;Bacteroidales;[Paraprevotellaceae];[Prevotella]	0	0	0	0	0	0
Bacteroidetes;Cytophagia;Cytophagales;Cytophagaceae;Dyadobacter	0	0	0	0	0	0
Bacteroidetes;Flavobacteriia;Flavobacteriales;Flavobacteriaceae;Capnocytophaga	0	0	0	0	0	0
Bacteroidetes;[Saprospirae];[Saprospirales];Chitinophagaceae;Flavihumibacter	0	0	0	0	0	0
Bacteroidetes;[Saprospirae];[Saprospirales];Chitinophagaceae;Niabella	0	0	0	0	0	0
Firmicutes;Bacilli;Bacillales;Bacillaceae;Geobacillus	0.0003	0	0	0	0	0
Firmicutes;Bacilli;Bacillales;Listeriaceae;Brochothrix	0	0	0	0	0	0
Firmicutes;Bacilli;Lactobacillales;Aerococcaceae;Alloiococcus	0	0	0	0	0	0
Firmicutes;Bacilli;Lactobacillales;Carnobacteriaceae;Trichococcus	0	0	0	0	0	0
Firmicutes;Bacilli;Lactobacillales;Lactobacillaceae;__	0	0	0	0	0	0
Firmicutes;Clostridia;Clostridiales;;	0.0003	0	0	0	0	0
Firmicutes;Clostridia;Clostridiales;Lachnospiraceae;Roseburia	0.0005	0	0	0	0	0
Firmicutes;Clostridia;Clostridiales;Ruminococcaceae;	0	0	0	0	0	0
Firmicutes;Clostridia;Clostridiales;Ruminococcaceae;Faecalibacterium	0	0	0	0	0	0
Firmicutes;Clostridia;Clostridiales;[Tissierellaceae];Anaerococcus	0.002	0	0	0	0	0
Firmicutes;Clostridia;Clostridiales;[Tissierellaceae];Finegoldia	0	0.0001	0	0	0	0
Firmicutes;Erysipelotrichi;Erysipelotrichales;Erysipelotrichaceae;Coprobacillus	0	0.0001	0	0	0	0
Firmicutes;Erysipelotrichi;Erysipelotrichales;Erysipelotrichaceae;[Eubacterium]	0.0013	0.0001	0	0	0	0
Fusobacteria;Fusobacteriia;Fusobacteriales;Fusobacteriaceae;Fusobacterium	0	0.0002	0	0	0	0
Planctomycetes;Planctomycetia;Pirellulales;Pirellulaceae;	0	0.0002	0	0	0	0
Proteobacteria;Alphaproteobacteria;Rhizobiales;Beijerinckiaceae;	0	0.0009	0	0	0	0
Proteobacteria;Alphaproteobacteria;Rhodospirillales;Rhodospirillaceae;Azospirillum	0	0.0021	0	0	0	0
Proteobacteria;Alphaproteobacteria;Sphingomonadales;Sphingomonadaceae;Kaistobacter	0	0	0	0	0	0
Proteobacteria;Betaproteobacteria;Burkholderiales;Oxalobacteraceae;Cupriavidus	0.0001	0	0	0	0	0
Proteobacteria;Betaproteobacteria;Burkholderiales;Oxalobacteraceae;Herbaspirillum	0	0.0013	0.0001	0	0	0
Proteobacteria;Betaproteobacteria;Neisseriales;Neisseriaceae;Deefgea	0	0	0	0	0	0
Proteobacteria;Betaproteobacteria;Rhodocyclales;Rhodocyclaceae;Azospira	0	0	0	0	0	0
Proteobacteria;Gammaproteobacteria;Oceanospirillales;Halomonadaceae;Halomonas	0	0	0	0	0	0
Proteobacteria;Gammaproteobacteria;Vibrionales;Pseudoalteromonadaceae;Pseudoalteromonas	0.0003	0.0001	0	0	0	0
Proteobacteria;Gammaproteobacteria;Xanthomonadales;Xanthomonadaceae;__	0	0.001	0.0003	0	0	0
Firmicutes;Clostridia;Clostridiales;Lachnospiraceae;Dorea	0	0	0	0	0	0
Proteobacteria;Alphaproteobacteria;Rhizobiales;Rhizobiaceae;__	0.0004	0.0006	0	0	0	0
Proteobacteria;Alphaproteobacteria;Rhodospirillales;Acetobacteraceae;Roseococcus	0	0	0	0	0	0
Proteobacteria;Alphaproteobacteria;Rhodospirillales;Rhodospirillaceae;Novispirillum	0.0002	0	0	0	0	0
Aquificae;Aquificae;Aquificales;Aquificaceae;	0	0.0013	0	0.0001	0	0
Proteobacteria;Betaproteobacteria;Methylophilales;Methylophilaceae;__	0.0001	0	0.0011	0.0001	0	0
Firmicutes;Bacilli;Bacillales;Paenibacillaceae;Brevibacillus	0	0	0.0001	0.0002	0	0
Actinobacteria;Actinobacteria;Actinomycetales;Nocardioidaceae;__	0	0.0022	0	0.0002	0	0
Firmicutes;Clostridia;Clostridiales;Veillonellaceae;Megasphaera	0	0	0.0002	0.0002	0	0
Proteobacteria;Alphaproteobacteria;Rhizobiales;Rhizobiaceae;Rhizobium	0	0.0053	0	0.0003	0	0
Proteobacteria;Gammaproteobacteria;Pasteurellales;Pasteurellaceae;Aggregatibacter	0	0	0	0.0007	0	0
Tenericutes;Mollicutes;Entomoplasmatales;Entomoplasmataceae;	0	0.0003	0	0.001	0	0
Firmicutes;Clostridia;Clostridiales;[Tissierellaceae];Peptoniphilus	0	0	0	0	0	0
Firmicutes;Bacilli;Bacillales;[Thermicanaceae];Thermicanus	0	0	0	0	0	0
Fusobacteria;Fusobacteriia;Fusobacteriales;Leptotrichiaceae;Leptotrichia	0	0	0.0009	0	0	0
Proteobacteria;Alphaproteobacteria;Rhizobiales;Phyllobacteriaceae;Phyllobacterium	0	0	0	0	0	0
Proteobacteria;Gammaproteobacteria;Alteromonadales;[Chromatiaceae];	0.0014	0	0.0002	0	0	0
Firmicutes;Clostridia;Clostridiales;Peptostreptococcaceae;	0.001	0.0003	0.0027	0.0001	0	0
Firmicutes;Clostridia;Clostridiales;Veillonellaceae;Selenomonas	0	0	0	0	0.0001	0
Firmicutes;Clostridia;Clostridiales;Lachnospiraceae;	0	0.0001	0	0.0003	0.0001	0
Bacteroidetes;Sphingobacteriia;Sphingobacteriales;;	0	0.0001	0.0002	0.0066	0.0001	0
Firmicutes;Bacilli;Lactobacillales;Carnobacteriaceae;Granulicatella	0	0	0	0	0	0
Proteobacteria;Betaproteobacteria;Burkholderiales;Comamonadaceae;Variovorax	0	0	0	0	0	0
Proteobacteria;Gammaproteobacteria;Alteromonadales;[Chromatiaceae];__	0	0	0	0	0	0
Proteobacteria;Deltaproteobacteria;Bdellovibrionales;Bdellovibrionaceae;Bdellovibrio	0	0.0001	0	0	0	0
Proteobacteria;Betaproteobacteria;Burkholderiales;Comamonadaceae;	0	0	0	0.0001	0	0
Planctomycetes;Planctomycetia;Gemmatales;Isosphaeraceae;	0.0076	0.0004	0	0.0005	0	0
Proteobacteria;Gammaproteobacteria;Xanthomonadales;Sinobacteraceae;	0	0	0	0.0008	0	0
Proteobacteria;Alphaproteobacteria;Rhodobacterales;Hyphomonadaceae;	0	0	0	0	0	0
GN02;BD1-5;;;	0.0001	0.0001	0.0001	0	0	0
Verrucomicrobia;Opitutae;[Cerasicoccales];[Cerasicoccaceae];	0	0	0	0	0	0
Actinobacteria;Actinobacteria;Actinomycetales;Microbacteriaceae;Salinibacterium	0	0	0	0.0001	0	0
Proteobacteria;Alphaproteobacteria;Rhizobiales;Aurantimonadaceae;	0	0	0.0001	0.0003	0	0
Proteobacteria;Alphaproteobacteria;Rhizobiales;Xanthobacteraceae;Xanthobacter	0.0002	0.0002	0.0002	0	0.0001	0
Proteobacteria;Alphaproteobacteria;Sphingomonadales;__;__	0.0005	0.0004	0.0002	0.0004	0.0001	0
WPS-2;;;;	0	0	0.0001	0	0.0002	0
Proteobacteria;Alphaproteobacteria;Sphingomonadales;;	0.0005	0.0082	0.0001	0	0	0.0001
Actinobacteria;Actinobacteria;Actinomycetales;Gordoniaceae;Gordonia	0	0.0001	0	0	0	0.0001
Proteobacteria;Betaproteobacteria;Burkholderiales;Comamonadaceae;Tepidimonas	0.0003	0.0001	0	0	0	0.0001
Verrucomicrobia;Verrucomicrobiae;Verrucomicrobiales;Verrucomicrobiaceae;Luteolibacter	0	0.0004	0.0001	0	0	0.0001
Chloroflexi;Thermomicrobia;JG30-KF-CM45;;	0	0.0007	0.0001	0	0	0.0001
Cyanobacteria;ML635J-21;;;	0	0	0	0	0	0.0001
TM7;TM7-3;;;	0	0	0.0001	0	0	0.0001
Proteobacteria;Gammaproteobacteria;Pseudomonadales;Moraxellaceae;	0	0	0	0	0	0.0001
Proteobacteria;Alphaproteobacteria;Rhizobiales;Bradyrhizobiaceae;Bosea	0	0	0	0.0001	0	0.0001
Proteobacteria;Alphaproteobacteria;Sphingomonadales;Sphingomonadaceae;Novosphingobium	0	0	0	0.0001	0	0.0001
Bacteroidetes;Cytophagia;Cytophagales;Cytophagaceae;Runella	0.0063	0.0007	0	0.0001	0	0.0001
Bacteroidetes;[Saprospirae];[Saprospirales];;	0	0	0	0	0	0.0001
Bacteroidetes;Flavobacteriia;Flavobacteriales;[Weeksellaceae];Cloacibacterium	0.0015	0.0002	0	0.0003	0	0.0001
Actinobacteria;Actinobacteria;Actinomycetales;Intrasporangiaceae;Phycicoccus	0	0	0.0001	0.0001	0.0001	0.0001
Proteobacteria;Gammaproteobacteria;Legionellales;Legionellaceae;Legionella	0	0.0001	0	0	0.0002	0.0001
Proteobacteria;Alphaproteobacteria;Rhizobiales;Phyllobacteriaceae;Mesorhizobium	0.0003	0.0005	0.0004	0.0003	0.0003	0.0001
Firmicutes;Bacilli;Lactobacillales;Enterococcaceae;Vagococcus	0.0003	0	0.0003	0.0001	0.0004	0.0001
Firmicutes;Bacilli;Lactobacillales;Aerococcaceae;	0.0002	0	0.0005	0.0015	0.0004	0.0001
[Thermi];Deinococci;Deinococcales;Deinococcaceae;Deinococcus	0.0003	0.0002	0.0004	0.0002	0.0005	0.0001
Proteobacteria;Alphaproteobacteria;Rhodospirillales;Acetobacteraceae;Roseomonas	0	0	0	0	0	0.0001
Actinobacteria;Thermoleophilia;Solirubrobacterales;Patulibacteraceae;Patulibacter	0	0	0.0001	0	0	0.0001
Proteobacteria;Gammaproteobacteria;Enterobacteriales;Enterobacteriaceae;__	0.0024	0.0001	0	0.0002	0	0.0001
Proteobacteria;Alphaproteobacteria;Rickettsiales;;	0.0008	0.0042	0.0002	0.0001	0	0.0001
Proteobacteria;Gammaproteobacteria;Xanthomonadales;Xanthomonadaceae;Luteimonas	0.0001	0	0.0001	0	0.0001	0.0001
Proteobacteria;Betaproteobacteria;Neisseriales;Neisseriaceae;__	0	0	0	0	0.0001	0.0001
Proteobacteria;Alphaproteobacteria;Rhodobacterales;Rhodobacteraceae;__	0.0286	0.0018	0.0009	0.0005	0.0003	0.0001
Bacteroidetes;Flavobacteriia;Flavobacteriales;[Weeksellaceae];	0.0001	0.0018	0.0001	0.0002	0.0003	0.0001
Actinobacteria;Actinobacteria;Actinomycetales;Jonesiaceae;	0.0006	0.0002	0.0003	0.0003	0.0003	0.0001
Proteobacteria;Betaproteobacteria;Burkholderiales;Alcaligenaceae;__	0	0	0	0	0	0.0001
Bacteroidetes;Flavobacteriia;Flavobacteriales;[Weeksellaceae];Elizabethkingia	0	0.0001	0	0	0	0.0001
Actinobacteria;Actinobacteria;Actinomycetales;Dermacoccaceae;Dermacoccus	0	0.0005	0.0001	0	0.0001	0.0001
Bacteroidetes;Flavobacteriia;Flavobacteriales;Flavobacteriaceae;	0.0001	0	0.0002	0	0.0001	0.0001
Bacteroidetes;Flavobacteriia;Flavobacteriales;[Weeksellaceae];Wautersiella	0.0001	0.0001	0.0001	0	0.0001	0.0001
Actinobacteria;Actinobacteria;Actinomycetales;Dermabacteraceae;__	0.0019	0	0.0003	0.0001	0.0002	0.0001
Actinobacteria;Actinobacteria;Actinomycetales;Cellulomonadaceae;Cellulomonas	0	0	0	0	0.0003	0.0001
Firmicutes;Clostridia;Clostridiales;Lachnospiraceae;Moryella	0	0	0	0	0	0.0002
Firmicutes;Clostridia;Clostridiales;Veillonellaceae;Dialister	0	0.0006	0	0	0	0.0002
Proteobacteria;Alphaproteobacteria;Rhizobiales;Bradyrhizobiaceae;	0.0002	0	0.0002	0.0002	0.0001	0.0002
Proteobacteria;Alphaproteobacteria;Rhodospirillales;Rhodospirillaceae;Skermanella	0.0002	0	0.0002	0.0004	0.0002	0.0002
Firmicutes;Bacilli;Gemellales;Gemellaceae;__	0.0004	0	0	0	0	0.0002
Firmicutes;Bacilli;Lactobacillales;Enterococcaceae;Enterococcus	0	0.0001	0.0001	0.0114	0.0001	0.0002
Proteobacteria;Gammaproteobacteria;Enterobacteriales;Enterobacteriaceae;Erwinia	0	0	0	0	0.0001	0.0002
Firmicutes;Bacilli;Lactobacillales;Carnobacteriaceae;Carnobacterium	0.0002	0	0.0005	0.0001	0.0002	0.0002
Proteobacteria;Alphaproteobacteria;Sphingomonadales;Sphingomonadaceae;Sphingobium	0.0002	0	0	0.0001	0.0005	0.0002
Actinobacteria;Actinobacteria;Actinomycetales;Pseudonocardiaceae;Saccharopolyspora	0.0003	0.001	0	0.0001	0.0839	0.0002
Proteobacteria;Gammaproteobacteria;Xanthomonadales;Xanthomonadaceae;Thermomonas	0.0001	0.0001	0	0	0	0.0002
Verrucomicrobia;Verrucomicrobiae;Verrucomicrobiales;Verrucomicrobiaceae;Prosthecobacter	0.0002	0	0.0001	0	0.0002	0.0002
Proteobacteria;Betaproteobacteria;Rhodocyclales;Rhodocyclaceae;Methyloversatilis	0.0001	0.0005	0.0003	0.0001	0.0002	0.0002
Actinobacteria;Actinobacteria;Actinomycetales;Nocardioidaceae;Nocardioides	0.0002	0.0001	0.0005	0.0001	0.0008	0.0002
Proteobacteria;Alphaproteobacteria;Rhizobiales;Rhizobiaceae;Shinella	0.0001	0	0	0	0	0.0003
Proteobacteria;Betaproteobacteria;Burkholderiales;Comamonadaceae;Limnobacter	0	0.0002	0.0001	0	0	0.0003
Fusobacteria;Fusobacteriia;Fusobacteriales;Fusobacteriaceae;Cetobacterium	0.0011	0.0019	0.0002	0	0.0001	0.0003
Proteobacteria;Alphaproteobacteria;Rhizobiales;Brucellaceae;Ochrobactrum	0.0002	0.0031	0	0.0005	0.0002	0.0003
Actinobacteria;Actinobacteria;Actinomycetales;Propionibacteriaceae;Propionibacterium	0.0004	0.0001	0.0006	0.0111	0.0005	0.0003
Proteobacteria;Alphaproteobacteria;Rhizobiales;Hyphomicrobiaceae;Devosia	0.0025	0.0001	0.0015	0	0	0.0003
Firmicutes;Bacilli;Bacillales;Staphylococcaceae;Jeotgalicoccus	0.0002	0.0002	0.0009	0	0	0.0003
Proteobacteria;Alphaproteobacteria;Rhizobiales;Bradyrhizobiaceae;__	0.0001	0	0	0	0.0001	0.0003
Proteobacteria;Gammaproteobacteria;Pseudomonadales;Moraxellaceae;Alkanindiges	0.0001	0.0001	0.0001	0	0.0002	0.0003
Proteobacteria;Gammaproteobacteria;Pseudomonadales;Moraxellaceae;Psychrobacter	0.0003	0.0004	0.0005	0.0295	0.0006	0.0003
Proteobacteria;Betaproteobacteria;Rhodocyclales;Rhodocyclaceae;Hydrogenophilus	0.0001	0.0305	0	0	0.0001	0.0003
Firmicutes;Bacilli;Lactobacillales;Lactobacillaceae;Lactobacillus	0.0014	0.0028	0.0007	0.0004	0.0007	0.0003
Proteobacteria;Alphaproteobacteria;Sphingomonadales;Sphingomonadaceae;Blastomonas	0.0065	0.0008	0.0076	0.0063	0.002	0.0003
Actinobacteria;Actinobacteria;Actinomycetales;Nocardiaceae;	0.0001	0	0.0002	0	0	0.0004
Proteobacteria;Gammaproteobacteria;Pasteurellales;Pasteurellaceae;Haemophilus	0.0002	0.0001	0	0.0021	0.0003	0.0004
Proteobacteria;Betaproteobacteria;Burkholderiales;__;__	0.0008	0.0007	0.0003	0.0001	0.0004	0.0004
Proteobacteria;Gammaproteobacteria;Xanthomonadales;Xanthomonadaceae;Lysobacter	0.0085	0.0057	0.0024	0.0007	0.0011	0.0004
Proteobacteria;Alphaproteobacteria;Rhodospirillales;Rhodospirillaceae;	0	0.0001	0	0	0	0.0004
Proteobacteria;Alphaproteobacteria;Rhizobiales;Methylocystaceae;Methylopila	0	0.0003	0	0	0.0001	0.0004
Firmicutes;Clostridia;Clostridiales;Clostridiaceae;__	0.0002	0	0	0	0.0002	0.0004
Actinobacteria;Coriobacteriia;Coriobacteriales;Coriobacteriaceae;Adlercreutzia	0.0001	0	0.0003	0.0001	0.0002	0.0004
Acidobacteria;[Chloracidobacteria];RB41;Ellin6075;	0.0012	0.0009	0.002	0.0003	0.0006	0.0004
Proteobacteria;Betaproteobacteria;Burkholderiales;Oxalobacteraceae;	0.0009	0.0006	0.0005	0.0002	0.0007	0.0004
Proteobacteria;Alphaproteobacteria;Caulobacterales;Caulobacteraceae;Caulobacter	0.0003	0.0007	0.0002	0.0011	0.002	0.0004
Actinobacteria;Actinobacteria;Actinomycetales;Micrococcaceae;Micrococcus	0.0001	0.0001	0.0003	0	0.0001	0.0004
Proteobacteria;Betaproteobacteria;Neisseriales;Neisseriaceae;	0.0051	0.0201	0.0002	0.0001	0.0004	0.0004
Proteobacteria;Betaproteobacteria;Neisseriales;Neisseriaceae;Neisseria	0.0002	0	0.0003	0.0001	0.0003	0.0005
Firmicutes;Clostridia;Clostridiales;Clostridiaceae;Clostridium	0.0004	0.0001	0.0003	0.0002	0.0004	0.0005
Bacteroidetes;Flavobacteriia;Flavobacteriales;Flavobacteriaceae;Flavobacterium	0.0002	0.0001	0.0003	0.006	0.0001	0.0005
Proteobacteria;Alphaproteobacteria;Rhizobiales;Rhizobiaceae;	0.0003	0.0001	0.0004	0.0001	0.0004	0.0005
Proteobacteria;Betaproteobacteria;Burkholderiales;Comamonadaceae;Rhodoferax	0.0165	0.0006	0.0019	0.001	0.0005	0.0005
Actinobacteria;Actinobacteria;Actinomycetales;Pseudonocardiaceae;Pseudonocardia	0.0004	0.0005	0.0002	0.0026	0.0005	0.0005
Firmicutes;Bacilli;Bacillales;Planococcaceae;Planomicrobium	0.0002	0.0001	0.0001	0.0001	0.0005	0.0005
Proteobacteria;Alphaproteobacteria;Rhodospirillales;Rhodospirillaceae;Phaeospirillum	0	0.0001	0.0001	0	0.0006	0.0005
Firmicutes;Bacilli;Lactobacillales;Streptococcaceae;Lactococcus	0	0.0002	0.0003	0.0001	0.0002	0.0005
Bacteroidetes;[Saprospirae];[Saprospirales];Chitinophagaceae;Sediminibacterium	0.0005	0.0004	0.0008	0.0004	0.0001	0.0006
Verrucomicrobia;Verrucomicrobiae;Verrucomicrobiales;Verrucomicrobiaceae;Akkermansia	0.002	0.0004	0.0001	0.0003	0.0006	0.0006
Actinobacteria;Actinobacteria;Actinomycetales;Nocardioidaceae;Pimelobacter	0.0009	0.0001	0.0015	0.0004	0.0013	0.0006
Planctomycetes;Planctomycetia;Gemmatales;Gemmataceae;Gemmata	0.0002	0.0001	0.0003	0.0002	0.0001	0.0006
Actinobacteria;Actinobacteria;Actinomycetales;Tsukamurellaceae;Tsukamurella	0.0003	0.0006	0.0021	0.0019	0.0002	0.0006
Actinobacteria;Actinobacteria;Actinomycetales;Actinomycetaceae;Actinomyces	0.0001	0.002	0	0.0008	0.0003	0.0006
Firmicutes;Bacilli;Bacillales;[Exiguobacteraceae];Exiguobacterium	0.0004	0.0001	0.0002	0.0001	0.0004	0.0006
Bacteroidetes;Cytophagia;Cytophagales;Cytophagaceae;Flectobacillus	0.0001	0.0005	0.0204	0	0.0001	0.0006
Actinobacteria;Actinobacteria;Actinomycetales;Micrococcaceae;Arthrobacter	0.0001	0.0002	0.0001	0.0001	0.0002	0.0007
Proteobacteria;Alphaproteobacteria;Rhizobiales;Bradyrhizobiaceae;Balneimonas	0.0007	0.0002	0.0003	0.0002	0.0004	0.0007
Proteobacteria;Betaproteobacteria;Neisseriales;Neisseriaceae;Vogesella	0.0058	0.007	0.0022	0.0093	0.0007	0.0007
Actinobacteria;Actinobacteria;Actinomycetales;Micrococcaceae;Kocuria	0.0024	0.0018	0.0042	0.001	0.0036	0.0007
Actinobacteria;Actinobacteria;Actinomycetales;Microbacteriaceae;__	0.0162	0.0078	0.0014	0.0034	0.0004	0.0007
Proteobacteria;Alphaproteobacteria;Sphingomonadales;Sphingomonadaceae;Sphingopyxis	0.0067	0.0003	0.0006	0.0002	0.0006	0.0007
Proteobacteria;Alphaproteobacteria;Rhizobiales;;	0.0114	0.0154	0.004	0.059	0.0041	0.0007
Actinobacteria;Actinobacteria;Actinomycetales;Micrococcaceae;	0.0005	0.0003	0.0005	0.0002	0.0003	0.0008
Bacteroidetes;Bacteroidia;Bacteroidales;Prevotellaceae;Prevotella	0.0006	0.0006	0.0007	0.0004	0.0004	0.0008
Proteobacteria;Betaproteobacteria;Burkholderiales;Comamonadaceae;Hydrogenophaga	0.0009	0.0005	0.0006	0.0002	0.0003	0.0008
Bacteroidetes;Cytophagia;Cytophagales;Cytophagaceae;Hymenobacter	0.0067	0.0015	0.0014	0.0029	0.0012	0.0008
Actinobacteria;Actinobacteria;Actinomycetales;Mycobacteriaceae;Mycobacterium	0.0001	0.0001	0.0001	0.0002	0.0002	0.0009
Actinobacteria;Actinobacteria;Actinomycetales;Dietziaceae;Dietzia	0.0003	0.0005	0.0004	0.0002	0.0001	0.0009
Proteobacteria;Alphaproteobacteria;Rhizobiales;Bradyrhizobiaceae;Bradyrhizobium	0.0002	0	0.0003	0.0002	0.0002	0.001
Actinobacteria;Thermoleophilia;Solirubrobacterales;Patulibacteraceae;	0.0006	0.0003	0.0006	0.0003	0.0004	0.001
Proteobacteria;Gammaproteobacteria;Enterobacteriales;Enterobacteriaceae;Plesiomonas	0.0032	0.0006	0.0011	0.0005	0.0016	0.001
Proteobacteria;Alphaproteobacteria;Rhodobacterales;Rhodobacteraceae;Rhodobacter	0.0005	0.0002	0.0008	0.0003	0.0008	0.001
Proteobacteria;Alphaproteobacteria;Rhodobacterales;Rhodobacteraceae;Rubellimicrobium	0.0004	0.0002	0.0004	0.0002	0.0005	0.0011
Firmicutes;Clostridia;Clostridiales;Veillonellaceae;Veillonella	0.0007	0.0003	0.0009	0.0003	0.001	0.0011
Proteobacteria;Alphaproteobacteria;Rhizobiales;Methylobacteriaceae;	0.0025	0.0008	0.0033	0.0011	0.0038	0.0011
Actinobacteria;Actinobacteria;Actinomycetales;Intrasporangiaceae;__	0.0009	0.0001	0.0005	0.0002	0.0006	0.0011
Actinobacteria;Actinobacteria;Actinomycetales;Geodermatophilaceae;	0.0022	0.0007	0.0091	0.0007	0.0016	0.0011
Firmicutes;Bacilli;Bacillales;Staphylococcaceae;Staphylococcus	0.0009	0.0016	0.0007	0.0004	0.0007	0.0011
Actinobacteria;Actinobacteria;Actinomycetales;Micrococcaceae;Microbispora	0.0022	0.0526	0.0029	0.0529	0.0009	0.0012
Proteobacteria;Alphaproteobacteria;Rhodobacterales;Rhodobacteraceae;Paracoccus	0.0001	0.0001	0.0003	0	0.0003	0.0012
Actinobacteria;Actinobacteria;Actinomycetales;Micrococcaceae;__	0.0003	0.0001	0.0006	0.0002	0.0004	0.0012
Firmicutes;Bacilli;Bacillales;Paenibacillaceae;__	0.0009	0.0002	0.0004	0.0004	0.0006	0.0013
Proteobacteria;Betaproteobacteria;Rhodocyclales;Rhodocyclaceae;Dechloromonas	0.001	0.0001	0.0007	0.0004	0.0011	0.0013
Proteobacteria;Betaproteobacteria;Burkholderiales;Comamonadaceae;Rubrivivax	0.0004	0.0004	0.0005	0.0001	0.0093	0.0013
Verrucomicrobia;Verrucomicrobiae;Verrucomicrobiales;Verrucomicrobiaceae;	0.0019	0.0007	0.0016	0.0132	0.0017	0.0014
Proteobacteria;Betaproteobacteria;Burkholderiales;Burkholderiaceae;	0.0009	0.0001	0.0004	0.0001	0.0003	0.0014
Actinobacteria;Actinobacteria;Actinomycetales;;	0.0017	0.0019	0.002	0.0041	0.0012	0.0014
Planctomycetes;Planctomycetia;Planctomycetales;Planctomycetaceae;Planctomyces	0.0002	0.0001	0.0003	0.0001	0.0004	0.0015
Proteobacteria;Gammaproteobacteria;Xanthomonadales;Sinobacteraceae;Nevskia	0.0002	0.0002	0.0002	0.0001	0.0002	0.0016
Proteobacteria;Alphaproteobacteria;Sphingomonadales;Sphingomonadaceae;__	0.0003	0	0.0003	0.0002	0.0002	0.0016
Firmicutes;Clostridia;Clostridiales;Eubacteriaceae;Pseudoramibacter_Eubacterium	0.0008	0.0004	0.0009	0.0005	0.0013	0.0016
Firmicutes;Clostridia;Clostridiales;Lachnospiraceae;__	0.0004	0	0.0003	0.0002	0.0005	0.0017
Proteobacteria;Alphaproteobacteria;Rhizobiales;Rhizobiaceae;Agrobacterium	0.0008	0.0002	0.0011	0.0003	0.0011	0.0017
Proteobacteria;Betaproteobacteria;Rhodocyclales;Rhodocyclaceae;Zoogloea	0.0003	0.0007	0.0006	0.0003	0.0006	0.0017
Proteobacteria;Gammaproteobacteria;Xanthomonadales;Xanthomonadaceae;Pseudoxanthomonas	0.0051	0.0122	0.0314	0.1049	0.0012	0.0017
Firmicutes;Bacilli;Bacillales;Bacillaceae;Bacillus	0.0017	0.0005	0.0018	0.0012	0.0023	0.002
Proteobacteria;Gammaproteobacteria;Alteromonadales;[Chromatiaceae];Rheinheimera	0.003	0.0007	0.0107	0.0013	0.0023	0.0021
Firmicutes;Bacilli;Lactobacillales;Streptococcaceae;Streptococcus	0.0024	0.0032	0.0019	0.0012	0.0017	0.0021
Proteobacteria;Alphaproteobacteria;Rhizobiales;Methylobacteriaceae;Methylobacterium	0	0	0.0001	0	0.0002	0.0022
Actinobacteria;Actinobacteria;Actinomycetales;Brevibacteriaceae;Brevibacterium	0.0013	0.0002	0.0016	0.0007	0.0018	0.0022
Proteobacteria;Betaproteobacteria;Burkholderiales;Oxalobacteraceae;Janthinobacterium	0.0011	0.0004	0.0012	0.0005	0.0013	0.0022
Actinobacteria;Actinobacteria;Actinomycetales;Microbacteriaceae;Leucobacter	0.0009	0.012	0.0015	0.0011	0.0026	0.0025
Proteobacteria;Betaproteobacteria;Methylophilales;Methylophilaceae;Methylotenera	0.0009	0.004	0.0009	0.0357	0.0012	0.0025
Actinobacteria;Actinobacteria;Actinomycetales;Dermabacteraceae;Brachybacterium	0.0023	0.0004	0.0021	0.0008	0.0033	0.0026
Proteobacteria;Gammaproteobacteria;Pseudomonadales;Moraxellaceae;Enhydrobacter	0.002	0.0006	0.0023	0.0024	0.0031	0.0027
Proteobacteria;Betaproteobacteria;Burkholderiales;Oxalobacteraceae;Ralstonia	0.0015	0.0007	0.0017	0.0009	0.0016	0.0028
Bacteroidetes;Cytophagia;Cytophagales;Cytophagaceae;Emticicia	0.0023	0.0914	0.0044	0.0091	0.0021	0.0029
Firmicutes;Bacilli;Lactobacillales;Aerococcaceae;Aerococcus	0.0049	0.0034	0.0062	0.0015	0.0043	0.003
Proteobacteria;Alphaproteobacteria;Rhizobiales;Brucellaceae;__	0.0015	0.0005	0.0027	0.0099	0.0015	0.003
Proteobacteria;Alphaproteobacteria;Caulobacterales;Caulobacteraceae;__	0.0025	0.0009	0.0019	0.0012	0.0025	0.003
Proteobacteria;Betaproteobacteria;Burkholderiales;Oxalobacteraceae;__	0.0018	0.0007	0.0019	0.0005	0.0015	0.0032
Proteobacteria;Alphaproteobacteria;Caulobacterales;Caulobacteraceae;Mycoplana	0.0044	0.0038	0.0037	0.002	0.0032	0.0038
Proteobacteria;Gammaproteobacteria;Enterobacteriales;Enterobacteriaceae;Escherichia	0.0014	0.0008	0.0036	0.0007	0.0015	0.0038
Cyanobacteria;Chloroplast;Streptophyta;;	0.0018	0.0006	0.0019	0.0009	0.0031	0.0038
Proteobacteria;Deltaproteobacteria;Bdellovibrionales;Bacteriovoracaceae;	0.0064	0.0017	0.003	0.0012	0.0027	0.0039
[Thermi];Deinococci;Thermales;Thermaceae;Thermus	0.0024	0.0015	0.0026	0.0022	0.0017	0.004
Proteobacteria;Alphaproteobacteria;Rhizobiales;__;__	0.0021	0.0009	0.0013	0.001	0.0029	0.0043
Proteobacteria;Alphaproteobacteria;Rhizobiales;Hyphomicrobiaceae;Rhodoplanes	0.0066	0.0042	0.0066	0.0029	0.0049	0.0044
Actinobacteria;Actinobacteria;Actinomycetales;Corynebacteriaceae;Corynebacterium	0.004	0.0223	0.0068	0.0512	0.0038	0.0052
Proteobacteria;Alphaproteobacteria;Rhizobiales;Hyphomicrobiaceae;Hyphomicrobium	0.0015	0.0024	0.0007	0.0007	0.0015	0.0056
Proteobacteria;Betaproteobacteria;__;__;__	0.0037	0.0012	0.0039	0.0015	0.0044	0.0059
Proteobacteria;Alphaproteobacteria;Sphingomonadales;Erythrobacteraceae;	0.0014	0.0522	0.0035	0.016	0.0055	0.0069
Proteobacteria;Betaproteobacteria;Burkholderiales;Alcaligenaceae;Achromobacter	0.0037	0.0002	0.0037	0.0017	0.004	0.0071
Actinobacteria;Actinobacteria;Actinomycetales;Nocardioidaceae;	0.0062	0.0129	0.0632	0.0373	0.0049	0.0076
Proteobacteria;Gammaproteobacteria;Alteromonadales;Alteromonadaceae;Cellvibrio	0.0061	0.0076	0.0088	0.0033	0.0785	0.0076
Proteobacteria;Betaproteobacteria;Burkholderiales;Alcaligenaceae;	0.0012	0.0047	0.0033	0.0005	0.004	0.0082
Actinobacteria;Actinobacteria;Actinomycetales;Microbacteriaceae;Microbacterium	0.0045	0.006	0.0089	0.0019	0.006	0.0082
Proteobacteria;Gammaproteobacteria;Enterobacteriales;Enterobacteriaceae;Citrobacter	0.0058	0.0005	0.0032	0.0028	0.0043	0.0085
Bacteroidetes;Flavobacteriia;Flavobacteriales;[Weeksellaceae];Chryseobacterium	0.0013	0.0014	0.0014	0.0012	0.0018	0.0088
Bacteroidetes;Sphingobacteriia;Sphingobacteriales;Sphingobacteriaceae;Pedobacter	0.0096	0.0219	0.0063	0.0558	0.0063	0.0091
Firmicutes;Bacilli;Bacillales;Bacillaceae;Anoxybacillus	0.0202	0.1452	0.0448	0.0138	0.0952	0.0103
Bacteroidetes;[Saprospirae];[Saprospirales];Chitinophagaceae;	0.0095	0.0018	0.0077	0.0043	0.0079	0.0105
Proteobacteria;Alphaproteobacteria;Caulobacterales;Caulobacteraceae;	0.0455	0.0734	0.025	0.0144	0.0218	0.0105
Actinobacteria;Actinobacteria;Actinomycetales;Nocardiaceae;Rhodococcus	0.017	0.0051	0.0125	0.0068	0.0097	0.0137
Proteobacteria;Gammaproteobacteria;Alteromonadales;Shewanellaceae;Shewanella	0.0048	0.0029	0.0089	0.0665	0.0026	0.0142
Proteobacteria;Alphaproteobacteria;Caulobacterales;Caulobacteraceae;Brevundimonas	0.0109	0.0156	0.0116	0.0075	0.0102	0.0155
Proteobacteria;Gammaproteobacteria;Xanthomonadales;Xanthomonadaceae;Stenotrophomonas	0.0172	0.0062	0.0171	0.0081	0.0154	0.0158
Bacteroidetes;Flavobacteriia;Flavobacteriales;Cryomorphaceae;Fluviicola	0.0053	0.0008	0.0047	0.0027	0.0028	0.0161
Proteobacteria;Alphaproteobacteria;Sphingomonadales;Sphingomonadaceae;Sphingomonas	0.0042	0.0058	0.0042	0.003	0.0025	0.0171
Proteobacteria;Gammaproteobacteria;Pseudomonadales;Moraxellaceae;Perlucidibaca	0.0055	0.0029	0.0063	0.0044	0.0071	0.0177
Proteobacteria;Gammaproteobacteria;Aeromonadales;Aeromonadaceae;	0.0036	0.0097	0.0053	0.0014	0.0043	0.0179
Bacteroidetes;Sphingobacteriia;Sphingobacteriales;Sphingobacteriaceae;Sphingobacterium	0.0136	0.0041	0.0119	0.0102	0.0164	0.03
Proteobacteria;Betaproteobacteria;Burkholderiales;Comamonadaceae;__	0.0238	0.005	0.0207	0.0122	0.0177	0.0337
Proteobacteria;Gammaproteobacteria;Pseudomonadales;Moraxellaceae;Acinetobacter	0.008	0.0015	0.0094	0.0032	0.0102	0.0519
Proteobacteria;Betaproteobacteria;Burkholderiales;Comamonadaceae;Comamonas	0.0443	0.0162	0.0539	0.0242	0.0482	0.0617
Proteobacteria;Gammaproteobacteria;Pseudomonadales;Pseudomonadaceae;__	0.1212	0.1354	0.056	0.0817	0.0773	0.0713
Proteobacteria;Gammaproteobacteria;Pseudomonadales;Pseudomonadaceae;Pseudomonas	0.0733	0.0208	0.1154	0.0312	0.0405	0.0721
Actinobacteria;Actinobacteria;Actinomycetales;__;__	0.0819	0.0111	0.0869	0.0311	0.0913	0.1365
Bacteroidetes;Sphingobacteriia;Sphingobacteriales;Sphingobacteriaceae;	0.1871	0.0433	0.178	0.0652	0.188	0.1565
